# Supplementary material for: 4-Chloro-2-methyl-N-(3-methyl­phen­yl)benzene­sulfonamide
Source: Acta Crystallogr Sect E Struct Rep Online. 2009 Dec 4;66(Pt 1):o14. doi: 10.1107/S1600536809051083 (PMC2980238; doi:10.1107/S1600536809051083)
Supplement: Supplementary file 2 [file e-66-00o14-Isup2.hkl]

# 
# h,k,l, Fc-squared, Fo-squared, sigma(Fo-squared) and status flag 
# 
data_I
_shelx_title ' S79 P21/C' 
_shelx_refln_list_code          4 
_shelx_F_calc_maximum      159.09 
_exptl_crystal_F_000       616.00 
_reflns_d_resolution_high  0.8001 
 
loop_ 
 _symmetry_equiv_pos_as_xyz 
 'x, y, z' 
 '-x, y+1/2, -z+1/2' 
 '-x, -y, -z' 
 'x, -y-1/2, z-1/2' 
 
_cell_length_a     7.8830 
_cell_length_b    11.6020 
_cell_length_c    15.6450 
_cell_angle_alpha  90.000 
_cell_angle_beta   90.593 
_cell_angle_gamma  90.000 
 
_shelx_F_squared_multiplier     1.000 
 
loop_ 
 _refln_index_h 
 _refln_index_k 
 _refln_index_l 
 _refln_F_squared_calc 
 _refln_F_squared_meas 
 _refln_F_squared_sigma 
 _refln_observed_status 
   1   0   0     4834.49     4753.55     39.76 o 
   2   0   0       10.93       21.08      1.02 o 
   3   0   0       19.46        8.17      1.05 o 
   4   0   0      199.47      149.24      2.15 o 
   5   0   0      953.69     1034.69      7.11 o 
   6   0   0      144.24      149.80      5.80 o 
   7   0   0      463.69      489.96      9.55 o 
   8   0   0        1.92        2.17      4.49 o 
   9   0   0       12.79       17.53      5.72 o 
   1   1   0       76.18       49.36      1.86 o 
   2   1   0     4060.47     4579.18     12.83 o 
   3   1   0      264.03      201.85      1.35 o 
   4   1   0       10.77        9.98      0.83 o 
   5   1   0       70.17       86.41      1.81 o 
   6   1   0      153.94      140.08      3.35 o 
   7   1   0       93.35       81.62      3.87 o 
   8   1   0       60.23       66.81      3.96 o 
   9   1   0       17.15       26.28      4.04 o 
   0   2   0     1973.50     2177.38      7.47 o 
   1   2   0      266.01      221.57      4.58 o 
   2   2   0      181.82      188.13      1.94 o 
   3   2   0     1845.38     1899.05      9.30 o 
   4   2   0     1284.01     1447.66      5.64 o 
   5   2   0       54.35       50.07      2.28 o 
   6   2   0       26.50       26.86      2.62 o 
   7   2   0       63.93       53.62      4.38 o 
   8   2   0        0.00        1.01      3.85 o 
   9   2   0        0.00        4.31      6.23 o 
   1   3   0     1541.35     1373.04      3.57 o 
   2   3   0      176.46      114.23      1.48 o 
   3   3   0     2824.48     2691.00     15.67 o 
   4   3   0       64.51       57.14      1.31 o 
   5   3   0      324.01      328.74      3.22 o 
   6   3   0       53.45       52.84      2.69 o 
   7   3   0       86.81       80.43      4.06 o 
   8   3   0       92.40       92.52      7.07 o 
   9   3   0        3.05        8.21      6.49 o 
   0   4   0     3536.25     3616.45     13.72 o 
   1   4   0       35.66       20.08      0.97 o 
   2   4   0      434.31      395.13      3.42 o 
   3   4   0      820.03      900.92      3.08 o 
   4   4   0        6.59        5.92      1.06 o 
   5   4   0      186.06      177.61      3.06 o 
   6   4   0       83.74       79.97      3.87 o 
   7   4   0       36.23       43.81      3.73 o 
   8   4   0        7.56       11.58      6.11 o 
   9   4   0        9.52       14.18      5.91 o 
   1   5   0        1.29        0.64      1.18 o 
   2   5   0     1652.78     1664.74     13.87 o 
   3   5   0      506.43      544.15      5.21 o 
   4   5   0      131.05      113.97      2.54 o 
   5   5   0        4.42       -0.94      1.97 o 
   6   5   0        2.90        2.95      2.90 o 
   7   5   0       68.95       74.52      5.24 o 
   8   5   0       33.12       33.45      6.81 o 
   9   5   0        4.51       15.93      7.45 o 
   0   6   0        0.43        2.11      0.93 o 
   1   6   0     1132.27     1185.95      5.23 o 
   2   6   0      105.02       85.45      1.71 o 
   3   6   0      327.72      321.17      3.12 o 
   4   6   0       19.92       16.09      1.88 o 
   5   6   0       12.71        8.98      2.09 o 
   6   6   0       15.45       18.84      2.94 o 
   7   6   0        1.30        7.37      4.45 o 
   8   6   0        0.15        0.39      3.44 o 
   1   7   0      225.30      217.13      4.51 o 
   2   7   0        2.65        0.72      1.29 o 
   3   7   0       96.36       98.98      1.99 o 
   4   7   0        1.75        2.74      1.86 o 
   5   7   0       13.65       13.25      2.16 o 
   6   7   0        6.37        6.18      2.83 o 
   7   7   0        7.95       11.85      3.34 o 
   8   7   0       88.94       86.92     11.91 o 
   0   8   0     1043.34     1013.10     10.94 o 
   1   8   0     1118.61     1140.23      8.21 o 
   2   8   0      593.41      621.02      4.80 o 
   3   8   0      223.21      224.19      4.36 o 
   4   8   0       39.78       36.56      5.69 o 
   5   8   0       97.04       89.85      3.79 o 
   6   8   0       63.92       62.50      4.12 o 
   7   8   0       28.77       33.98      5.99 o 
   8   8   0       18.82       29.32      7.09 o 
   1   9   0      495.54      511.49      6.37 o 
   2   9   0      395.19      387.61      5.58 o 
   3   9   0      179.38      184.62      6.83 o 
   4   9   0       14.74       24.45      3.23 o 
   5   9   0       53.95       56.13      4.62 o 
   6   9   0        0.23        5.01      2.97 o 
   7   9   0       15.21       25.39      6.35 o 
   0  10   0       28.52       19.13      4.35 o 
   1  10   0       20.74        9.46      3.24 o 
   2  10   0       80.46       83.15      3.63 o 
   3  10   0      139.24      141.45      6.48 o 
   4  10   0       10.46        5.76      4.33 o 
   5  10   0       12.75       18.81      4.22 o 
   6  10   0       20.78       22.18      3.95 o 
   7  10   0        0.75       -3.69      5.55 o 
   1  11   0       16.32       18.09      3.30 o 
   2  11   0        0.00        1.46      2.80 o 
   3  11   0        6.80        7.75      4.66 o 
   4  11   0        0.15        3.78      4.16 o 
   5  11   0      117.62      127.46      6.80 o 
   6  11   0       18.52       23.78      5.02 o 
   0  12   0       14.03       10.30      4.46 o 
   1  12   0       75.88       90.07      4.25 o 
   2  12   0        6.21        3.54      2.82 o 
   3  12   0       21.27       30.89      5.04 o 
   4  12   0        1.43        9.87      4.43 o 
   5  12   0        3.44        1.37      4.75 o 
   1  13   0        1.00        2.56      4.15 o 
   2  13   0        1.11        1.75      2.85 o 
   3  13   0        1.52        0.85      4.13 o 
   4  13   0        0.52        3.04      4.57 o 
   0  14   0        4.43       -2.59      4.55 o 
   1  14   0        2.13       -2.86      3.31 o 
   2  14   0        2.43        3.09      4.35 o 
  -9   1   1        2.97        4.85      3.86 o 
  -8   1   1       20.58       13.17      3.00 o 
  -7   1   1       28.99       28.60      4.03 o 
  -6   1   1      300.03      262.00      4.95 o 
  -5   1   1       38.74       38.21      1.61 o 
  -4   1   1      457.31      475.62      2.50 o 
  -3   1   1      251.60      320.61      1.71 o 
  -2   1   1    14913.95    14254.11     98.72 o 
  -1   1   1     1476.39     1594.78      6.49 o 
   1   1   1     2112.35     2079.78     31.44 o 
   2   1   1     4661.14     4963.10     10.89 o 
   3   1   1     4458.14     4619.27     11.09 o 
   4   1   1      166.15      168.56      1.57 o 
   5   1   1      196.45      191.73      2.49 o 
   6   1   1       54.94       59.64      2.88 o 
   7   1   1        0.00        1.07      2.60 o 
   8   1   1       20.95       20.62      3.94 o 
   9   1   1        6.74        8.46      4.83 o 
  -9   2   1        5.26        1.51      5.81 o 
  -8   2   1        8.56        5.22      3.19 o 
  -7   2   1       22.42       23.01      4.56 o 
  -6   2   1      110.01      109.67      3.89 o 
  -5   2   1      631.71      632.85      8.18 o 
  -4   2   1      151.27      140.38      1.95 o 
  -3   2   1        1.99        1.82      0.84 o 
  -2   2   1     2106.58     2376.70     15.22 o 
  -1   2   1    18946.49    18849.88    145.13 o 
   0   2   1      325.51      447.75      3.63 o 
   1   2   1     3085.72     2604.26      7.50 o 
   2   2   1      185.30      205.39      2.37 o 
   3   2   1     2428.96     2409.32      8.59 o 
   4   2   1      341.99      247.34      2.64 o 
   5   2   1      644.41      633.00     13.63 o 
   6   2   1     1493.18     1573.01     12.52 o 
   7   2   1       66.74       63.01      3.14 o 
   8   2   1       35.74       43.55      6.47 o 
   9   2   1        0.46        8.19      5.66 o 
  -9   3   1        8.29        8.64      6.44 o 
  -8   3   1       11.40        7.14      5.85 o 
  -7   3   1        1.12        1.58      4.53 o 
  -6   3   1      151.49      151.97      3.29 o 
  -5   3   1      448.23      445.36      4.96 o 
  -4   3   1       74.36       78.13      2.14 o 
  -3   3   1      699.91      793.86      5.20 o 
  -2   3   1       55.32       48.44      1.06 o 
  -1   3   1     2000.15     1803.31      8.37 o 
   0   3   1     3437.04     3573.60     11.97 o 
   1   3   1      565.61      664.82      3.62 o 
   2   3   1      514.97      640.01      5.49 o 
   3   3   1      164.28      192.43      1.87 o 
   4   3   1      215.07      232.11      2.79 o 
   5   3   1      128.15      121.67      1.97 o 
   6   3   1       37.82       39.06      2.67 o 
   7   3   1       30.65       31.87      3.50 o 
   8   3   1       17.93       18.16      3.78 o 
   9   3   1        2.08        6.10      5.76 o 
  -9   4   1        0.45       -3.98      5.71 o 
  -8   4   1        4.11       -0.85      5.39 o 
  -7   4   1       20.71       18.22      5.16 o 
  -6   4   1        3.56        1.18      2.78 o 
  -5   4   1       60.03       73.70      2.31 o 
  -4   4   1      295.96      290.18      2.35 o 
  -3   4   1      249.00      237.03      2.32 o 
  -2   4   1      251.55      236.46      1.96 o 
  -1   4   1        4.60        1.44      0.79 o 
   0   4   1      241.18      210.13      3.73 o 
   1   4   1      902.70      775.50      7.93 o 
   2   4   1       42.12       47.08      1.86 o 
   3   4   1       86.61       90.46      1.28 o 
   4   4   1        1.05        0.69      1.05 o 
   5   4   1       36.25       41.68      2.28 o 
   6   4   1       91.56       79.58      3.95 o 
   7   4   1        3.72        9.18      3.51 o 
   8   4   1       31.54       27.52      5.10 o 
   9   4   1        2.61        2.20      5.58 o 
  -9   5   1       28.85       33.39      7.58 o 
  -8   5   1       52.15       48.33      6.72 o 
  -7   5   1       93.43      102.35      4.21 o 
  -6   5   1       70.66       68.88      5.85 o 
  -5   5   1       37.27       40.04      2.17 o 
  -4   5   1      977.26      996.64      5.79 o 
  -3   5   1      142.53      146.70      1.90 o 
  -2   5   1     1363.44     1330.34      4.50 o 
  -1   5   1      232.39      237.92      2.61 o 
   0   5   1       94.90       87.24      1.43 o 
   1   5   1        6.20        2.36      1.20 o 
   2   5   1      488.68      521.24      3.60 o 
   3   5   1      220.08      218.49      2.54 o 
   4   5   1      428.31      450.12      4.22 o 
   5   5   1      157.02      151.71      5.14 o 
   6   5   1        8.47        7.28      2.88 o 
   7   5   1       95.76       97.40      5.33 o 
   8   5   1        6.72        5.82      3.92 o 
   9   5   1        0.17        0.66      7.10 o 
  -8   6   1        0.71       -1.49      5.94 o 
  -7   6   1       13.15       14.56      3.60 o 
  -6   6   1        0.98        1.17      2.68 o 
  -5   6   1        1.12        0.79      1.90 o 
  -4   6   1       87.45       77.75      2.37 o 
  -3   6   1       90.53      105.24      2.64 o 
  -2   6   1       27.79       19.41      1.27 o 
  -1   6   1       16.70        8.51      1.14 o 
   0   6   1      427.81      393.45      4.40 o 
   1   6   1     1324.24     1314.47      6.07 o 
   2   6   1     1638.91     1653.40      9.23 o 
   3   6   1       55.63       64.41      1.72 o 
   4   6   1      212.95      204.41      3.22 o 
   5   6   1      203.79      190.33      3.64 o 
   6   6   1      111.31      118.05      4.08 o 
   7   6   1       85.69       99.38      6.37 o 
   8   6   1       44.94       48.33      4.44 o 
  -8   7   1       27.91       35.44      6.45 o 
  -7   7   1        5.13        4.59      5.37 o 
  -6   7   1        0.13       -1.43      4.50 o 
  -5   7   1      187.80      186.66      5.80 o 
  -4   7   1        0.35       -0.57      1.77 o 
  -3   7   1       80.28       84.80      2.29 o 
  -2   7   1       66.69       60.86      2.07 o 
  -1   7   1     1895.77     1920.11     14.25 o 
   0   7   1      877.00      868.81      6.74 o 
   1   7   1       12.73       14.66      1.55 o 
   2   7   1      409.35      415.61      3.84 o 
   3   7   1       31.04       34.28      1.87 o 
   4   7   1      232.92      253.79      3.65 o 
   5   7   1       64.31       62.58      2.66 o 
   6   7   1        8.90        3.61      2.80 o 
   7   7   1       30.83       30.76      3.73 o 
   8   7   1        1.56        8.32      3.70 o 
  -8   8   1        0.54       11.19      6.87 o 
  -7   8   1        6.13        2.24      5.99 o 
  -6   8   1        0.27       -2.32      5.16 o 
  -5   8   1       24.50       31.98      7.98 o 
  -4   8   1       53.33       48.58      3.59 o 
  -3   8   1      126.85      123.14      2.76 o 
  -2   8   1        5.51        4.19      1.78 o 
  -1   8   1       63.37       62.31      4.02 o 
   0   8   1       33.31       33.68      2.82 o 
   1   8   1       98.58       86.54      3.35 o 
   2   8   1      255.75      268.72      3.51 o 
   3   8   1        0.40        1.40      1.85 o 
   4   8   1       47.70       55.21      3.42 o 
   5   8   1       90.86       76.74      5.59 o 
   6   8   1        7.59        6.58      5.18 o 
   7   8   1       13.82       12.04      5.85 o 
   8   8   1        0.51       -6.50      6.50 o 
  -7   9   1        5.68       13.02      6.44 o 
  -6   9   1       20.44       15.81      2.95 o 
  -5   9   1      130.17      144.90      7.21 o 
  -4   9   1      138.12      137.82      4.14 o 
  -3   9   1      251.27      259.25      7.38 o 
  -2   9   1      379.65      371.37      8.90 o 
  -1   9   1       11.70       15.70      2.98 o 
   0   9   1       79.92       77.48      3.54 o 
   1   9   1       87.42       84.24      3.74 o 
   2   9   1       10.56        3.64      2.89 o 
   3   9   1      359.45      330.16     11.56 o 
   4   9   1       27.18       26.82      3.25 o 
   5   9   1       11.91        5.89      3.25 o 
   6   9   1       28.60       25.35      3.10 o 
   7   9   1       11.18       -1.74      5.14 o 
  -7  10   1        1.03       16.88      6.38 o 
  -6  10   1        0.41       -0.71      4.77 o 
  -5  10   1       22.25       33.31      4.92 o 
  -4  10   1        6.83        8.54      4.20 o 
  -3  10   1       20.58       22.88      4.97 o 
  -2  10   1      180.65      192.26      4.64 o 
  -1  10   1      264.54      246.63      5.19 o 
   0  10   1      247.13      252.04      5.15 o 
   1  10   1      208.77      193.94      4.74 o 
   2  10   1       37.17       39.92      3.23 o 
   3  10   1      159.49      164.06      6.84 o 
   4  10   1      152.68      158.71      6.83 o 
   5  10   1      129.65      140.65      6.63 o 
   6  10   1        2.16       -0.07      3.43 o 
   7  10   1       15.85       16.86      5.52 o 
  -6  11   1        8.29       -1.74      3.64 o 
  -5  11   1       18.85       23.90      4.29 o 
  -4  11   1        1.66       -0.18      4.69 o 
  -3  11   1       66.84       69.62      5.52 o 
  -2  11   1       32.75       30.42      6.19 o 
  -1  11   1        6.98        9.19      3.30 o 
   0  11   1      160.26      163.55      4.66 o 
   1  11   1      111.58      107.50      7.59 o 
   2  11   1        3.67        4.17      3.09 o 
   3  11   1        1.28        0.14      4.72 o 
   4  11   1        0.92       -3.92      4.66 o 
   5  11   1        4.38        6.25      4.55 o 
   6  11   1        2.06       14.90      4.86 o 
  -5  12   1        6.49       -3.03      4.96 o 
  -4  12   1        2.16        2.24      4.48 o 
  -3  12   1        7.16        6.13      4.88 o 
  -2  12   1        0.02       -1.32      3.08 o 
  -1  12   1       44.19       42.96      3.68 o 
   0  12   1       20.00       19.30      3.66 o 
   1  12   1        1.25       -1.52      3.19 o 
   2  12   1       46.74       46.26      3.64 o 
   3  12   1       37.04       34.61      5.11 o 
   4  12   1        0.00       -2.00      4.72 o 
   5  12   1       18.93       26.17      4.95 o 
  -3  13   1       10.10       10.66      4.70 o 
  -2  13   1        0.85       -2.13      3.08 o 
  -1  13   1        0.01       -3.25      3.25 o 
   0  13   1       55.30       56.88      4.23 o 
   1  13   1       38.65       44.40      9.04 o 
   2  13   1        2.37        6.04      3.06 o 
   3  13   1        0.00        6.61      4.34 o 
   4  13   1        5.33        9.15      4.94 o 
  -2  14   1        0.77       -4.18      4.18 o 
  -1  14   1        7.04        0.37      3.51 o 
   0  14   1      100.22      107.15      4.59 o 
   1  14   1        0.45        7.05      3.19 o 
   2  14   1       26.42       31.23      5.59 o 
  -9   0   2       47.25       39.65      6.25 o 
  -8   0   2       79.32       80.50      6.15 o 
  -7   0   2       88.25       87.34      6.07 o 
  -6   0   2      855.30      894.87     11.28 o 
  -5   0   2       96.54       91.74      4.29 o 
  -4   0   2      269.61      188.31      3.42 o 
  -3   0   2      631.88      781.42     13.04 o 
  -2   0   2      579.41      669.43      2.94 o 
  -1   0   2     2184.51     1807.04     10.24 o 
   0   0   2       28.26       84.82      1.45 o 
   1   0   2    14133.38    13328.93     96.24 o 
   2   0   2    16562.56    16577.25     59.37 o 
   3   0   2      832.02     1096.43     16.11 o 
   4   0   2      312.24      348.68      3.63 o 
   5   0   2      201.83      192.08      2.89 o 
   6   0   2       50.71       36.18      3.21 o 
   7   0   2      208.39      218.69      5.23 o 
   8   0   2       17.96       16.56      4.70 o 
   9   0   2       25.54       20.70      6.14 o 
  -9   1   2        5.31        0.47      3.39 o 
  -8   1   2        6.72        2.60      3.24 o 
  -7   1   2      275.19      269.84      5.51 o 
  -6   1   2      470.95      447.53      6.08 o 
  -5   1   2       42.59       40.28      1.91 o 
  -4   1   2      240.22      248.68      2.58 o 
  -3   1   2        2.07        3.51      0.77 o 
  -2   1   2       85.86      110.13      1.22 o 
  -1   1   2      304.31      319.61      2.34 o 
   0   1   2     8654.06     8934.67     56.59 o 
   1   1   2    10334.63    10159.46     75.03 o 
   2   1   2    13316.81    12767.96     59.38 o 
   3   1   2      287.67      297.45      1.51 o 
   4   1   2      110.61      132.30      1.46 o 
   5   1   2       64.20       70.02      1.78 o 
   6   1   2      153.91      138.40      2.95 o 
   7   1   2       93.31      100.40      4.41 o 
   8   1   2       10.27        4.28      3.58 o 
   9   1   2        5.53        2.31      4.47 o 
  -9   2   2        0.15       -1.30      5.24 o 
  -8   2   2        1.99        0.87      3.29 o 
  -7   2   2        0.00       -1.64      2.99 o 
  -6   2   2       16.64        5.90      3.07 o 
  -5   2   2       16.08       20.25      2.34 o 
  -4   2   2      172.07      196.69      2.02 o 
  -3   2   2       38.36       35.09      1.14 o 
  -2   2   2      839.64      882.02      3.55 o 
  -1   2   2     1845.09     1774.13      8.25 o 
   0   2   2     1439.39     1646.70      7.38 o 
   1   2   2      995.61     1098.37     20.99 o 
   2   2   2      858.08      846.97      5.11 o 
   3   2   2      333.21      335.39      1.70 o 
   4   2   2      621.63      640.06      3.72 o 
   5   2   2        9.25       11.25      2.16 o 
   6   2   2        0.57        1.56      2.56 o 
   7   2   2        0.66        1.27      2.59 o 
   8   2   2       12.22       11.63      2.65 o 
   9   2   2        8.77       -3.48      5.61 o 
  -9   3   2        1.54       -6.13      6.13 o 
  -8   3   2       33.73       43.59      5.97 o 
  -7   3   2        4.68        5.23      5.04 o 
  -6   3   2       32.32       18.98      3.37 o 
  -5   3   2      271.17      256.12      4.22 o 
  -4   3   2      311.73      297.43      2.36 o 
  -3   3   2     3686.64     3732.65      6.71 o 
  -2   3   2      165.19      178.68      1.55 o 
  -1   3   2    13719.44    13721.21    121.02 o 
   0   3   2       64.55       65.20      1.37 o 
   1   3   2      145.00      125.99      2.02 o 
   2   3   2     1229.01     1166.40      4.42 o 
   3   3   2      362.66      356.24      2.00 o 
   4   3   2     1174.55     1200.42      7.68 o 
   5   3   2      407.76      384.99      5.17 o 
   6   3   2      319.49      318.03      6.41 o 
   7   3   2        4.91        6.15      3.47 o 
   8   3   2       17.57       15.18      3.57 o 
   9   3   2        2.62       -5.31      5.31 o 
  -9   4   2       29.55       27.18      5.86 o 
  -8   4   2       81.10       70.11      7.27 o 
  -7   4   2      106.94      104.37      6.68 o 
  -6   4   2      226.51      236.54      7.61 o 
  -5   4   2        3.68       -0.02      1.71 o 
  -4   4   2       10.13       24.93      1.24 o 
  -3   4   2     1045.54     1208.11      6.43 o 
  -2   4   2     4007.36     4218.81     12.43 o 
  -1   4   2     2855.41     2801.09     11.39 o 
   0   4   2      447.95      395.91      7.26 o 
   1   4   2      353.80      365.88      3.20 o 
   2   4   2      848.45      892.90      5.02 o 
   3   4   2      102.20       95.20      1.87 o 
   4   4   2      103.60      124.62      1.77 o 
   5   4   2      544.76      522.75      7.61 o 
   6   4   2       39.52       34.81      3.43 o 
   7   4   2      249.09      269.79     18.97 o 
   8   4   2       64.11       74.24      4.73 o 
   9   4   2       14.25       12.93      3.83 o 
  -9   5   2        0.17       -6.62      6.74 o 
  -8   5   2        1.54       -3.38      6.30 o 
  -7   5   2        7.55        6.69      5.65 o 
  -6   5   2       78.85       70.00      5.54 o 
  -5   5   2       12.53       11.29      1.91 o 
  -4   5   2        7.55        3.38      1.83 o 
  -3   5   2       61.21       46.31      1.35 o 
  -2   5   2      373.91      324.07      2.51 o 
  -1   5   2     2362.60     2584.44      6.87 o 
   0   5   2     2125.90     2185.36      6.84 o 
   1   5   2      540.73      532.50      4.19 o 
   2   5   2       89.12      100.89      1.94 o 
   3   5   2      137.21      127.99      2.06 o 
   4   5   2       96.92      111.03      2.69 o 
   5   5   2      534.83      560.74      9.24 o 
   6   5   2      132.09      137.67      4.43 o 
   7   5   2        7.56        8.37      3.50 o 
   8   5   2       18.54       24.22      6.46 o 
   9   5   2        4.17       -3.53      3.93 o 
  -8   6   2       35.88       27.53      6.60 o 
  -7   6   2        0.50       -1.16      5.25 o 
  -6   6   2       98.37       96.13      3.71 o 
  -5   6   2        9.90        6.81      1.89 o 
  -4   6   2      237.84      252.58      3.34 o 
  -3   6   2       59.84       47.84      1.54 o 
  -2   6   2      709.73      818.79      3.80 o 
  -1   6   2       41.93       30.05      1.02 o 
   0   6   2      295.61      235.08      2.33 o 
   1   6   2       40.94       25.54      2.18 o 
   2   6   2      928.03      960.63      6.86 o 
   3   6   2        1.85        1.54      1.39 o 
   4   6   2      273.08      275.51      3.73 o 
   5   6   2        1.19        4.05      2.17 o 
   6   6   2        0.43        2.97      2.87 o 
   7   6   2        3.54        3.30      3.41 o 
   8   6   2        0.60       -0.45     10.18 o 
  -8   7   2        4.72        5.62      5.64 o 
  -7   7   2        7.22       -2.58      5.79 o 
  -6   7   2      141.11      147.41      6.91 o 
  -5   7   2      244.33      249.64      4.88 o 
  -4   7   2       66.97       66.89      3.15 o 
  -3   7   2      286.74      256.98      3.30 o 
  -2   7   2       28.18       22.79      1.93 o 
  -1   7   2     1053.01     1079.19     12.28 o 
   0   7   2      123.33      118.51      3.23 o 
   1   7   2       13.65       16.93      2.37 o 
   2   7   2     1840.70     1834.99      9.30 o 
   3   7   2      158.84      158.07      2.66 o 
   4   7   2      111.08      106.30      3.46 o 
   5   7   2        1.34        0.55      2.10 o 
   6   7   2        1.88        1.29      3.10 o 
   7   7   2       13.99       13.35      3.27 o 
   8   7   2        6.61        2.57      8.22 o 
  -8   8   2       52.72       46.27      6.87 o 
  -7   8   2       76.49       77.26      6.98 o 
  -6   8   2        1.66       -0.55      4.49 o 
  -5   8   2       16.73       10.20      2.76 o 
  -4   8   2        1.34        0.06      2.68 o 
  -3   8   2       10.75       12.90      2.63 o 
  -2   8   2       74.39       74.96      2.39 o 
  -1   8   2        9.43        3.74      2.43 o 
   0   8   2      191.23      183.65      4.07 o 
   1   8   2       91.38       80.22      3.32 o 
   2   8   2      107.49      108.40      4.09 o 
   3   8   2       75.16       83.33      2.19 o 
   4   8   2       53.73       62.87      2.73 o 
   5   8   2       33.91       34.59      2.49 o 
   6   8   2        4.52        3.31      2.27 o 
   7   8   2       25.97       14.93      3.61 o 
   8   8   2       14.74       20.58      8.06 o 
  -7   9   2        2.42        0.21      6.02 o 
  -6   9   2       15.63       10.91      2.87 o 
  -5   9   2       18.94       16.83      3.18 o 
  -4   9   2       76.70       76.50      3.56 o 
  -3   9   2       42.56       44.67      4.96 o 
  -2   9   2      184.45      209.64      5.73 o 
  -1   9   2        8.39        8.08      2.75 o 
   0   9   2      218.00      217.97      4.68 o 
   1   9   2      368.88      388.50      5.79 o 
   2   9   2      143.53      128.36      4.08 o 
   3   9   2        2.78       -0.44      2.49 o 
   4   9   2        0.25        1.78      2.85 o 
   5   9   2      244.06      252.29     11.96 o 
   6   9   2       13.00        8.27      3.29 o 
   7   9   2        0.43       -6.47      6.47 o 
  -7  10   2        1.31        7.97      6.11 o 
  -6  10   2        5.12       -1.07      3.18 o 
  -5  10   2       12.20        3.94      4.28 o 
  -4  10   2       15.21       17.72      4.25 o 
  -3  10   2       10.66        8.92      4.71 o 
  -2  10   2       26.98       28.66      3.31 o 
  -1  10   2       69.47       69.61      4.97 o 
   0  10   2       26.35       24.26      3.36 o 
   1  10   2      115.69      111.69      5.60 o 
   2  10   2       34.04       35.89      3.13 o 
   3  10   2        0.36        2.01      4.55 o 
   4  10   2        5.45        8.35      4.12 o 
   5  10   2       43.12       44.66      5.10 o 
   6  10   2        0.74       -0.55      3.04 o 
   7  10   2        0.88        2.44      6.40 o 
  -6  11   2       49.23       48.28      5.27 o 
  -5  11   2       21.57       18.79      5.14 o 
  -4  11   2       91.52       93.48      6.19 o 
  -3  11   2      180.13      166.59      7.34 o 
  -2  11   2        3.12        4.26      2.89 o 
  -1  11   2      130.10      123.20      4.41 o 
   0  11   2      247.27      263.52      5.89 o 
   1  11   2      148.48      146.88      4.67 o 
   2  11   2       64.88       60.84      5.12 o 
   3  11   2        6.04        8.26      4.78 o 
   4  11   2        1.87        0.47      4.50 o 
   5  11   2       20.98       19.54      4.33 o 
   6  11   2       30.83       18.64      4.46 o 
  -5  12   2       56.04       54.48      5.57 o 
  -4  12   2        0.13       -1.13      4.87 o 
  -3  12   2       32.79       32.63      4.67 o 
  -2  12   2        0.52        4.01      2.93 o 
  -1  12   2       84.64       73.25      4.07 o 
   0  12   2       58.29       55.11      3.81 o 
   1  12   2       32.78       41.20      3.91 o 
   2  12   2       20.77       18.44      7.83 o 
   3  12   2       43.96       49.62      6.00 o 
   4  12   2        6.60       -4.99      4.99 o 
   5  12   2       22.81       19.10      4.56 o 
  -4  13   2        0.32        0.06      4.02 o 
  -3  13   2        0.00       -4.35      5.06 o 
  -2  13   2        0.05       -0.82      4.99 o 
  -1  13   2       32.67       36.98      6.53 o 
   0  13   2        7.14       11.12      3.73 o 
   1  13   2        2.90        4.11      3.47 o 
   2  13   2        4.37        2.82      3.10 o 
   3  13   2        0.14       -4.39      4.39 o 
   4  13   2        2.11        0.40      4.16 o 
  -2  14   2        1.82        1.04      4.31 o 
  -1  14   2        0.56        6.17      3.58 o 
   0  14   2        0.03        0.73      3.27 o 
   1  14   2        4.72        9.17      3.53 o 
   2  14   2        5.92        1.65      5.41 o 
  -9   1   3        1.15        2.30      3.42 o 
  -8   1   3        9.17        8.36      3.38 o 
  -7   1   3       14.09        3.60      3.25 o 
  -6   1   3      150.88      175.70      4.24 o 
  -5   1   3        0.04        0.82      2.26 o 
  -4   1   3      274.42      267.37      1.87 o 
  -3   1   3     1027.55      978.11      3.75 o 
  -2   1   3     1977.75     1765.27      6.18 o 
  -1   1   3     3283.28     3632.82     12.23 o 
   0   1   3     6948.81     7106.24     41.99 o 
   1   1   3      243.30      178.83      1.95 o 
   2   1   3      822.41      722.13      2.95 o 
   3   1   3      114.94       86.59      1.03 o 
   4   1   3      392.77      414.84      3.80 o 
   5   1   3      781.18      764.17      4.87 o 
   6   1   3       30.82       31.03      2.27 o 
   7   1   3      153.16      138.05      3.70 o 
   8   1   3       35.43       45.07      3.30 o 
   9   1   3        0.16        5.56      3.74 o 
  -9   2   3       39.30       42.08      5.85 o 
  -8   2   3       18.71       18.88      3.43 o 
  -7   2   3      173.77      171.13      4.74 o 
  -6   2   3        1.49        3.49      2.49 o 
  -5   2   3      276.74      262.75      6.09 o 
  -4   2   3        8.66        8.17      0.96 o 
  -3   2   3     4125.88     4265.98     13.80 o 
  -2   2   3      413.08      361.40      5.02 o 
  -1   2   3       17.29       11.51      1.29 o 
   0   2   3    25308.88    24697.05    122.40 o 
   1   2   3     2665.32     3026.59     22.31 o 
   2   2   3      229.89      235.33      1.73 o 
   3   2   3      724.13      756.06      3.18 o 
   4   2   3     1623.18     1534.97      4.41 o 
   5   2   3      300.09      329.63      4.64 o 
   6   2   3       64.56       57.83      2.54 o 
   7   2   3       13.33        9.47      2.77 o 
   8   2   3       15.46       25.84      3.01 o 
   9   2   3        5.11       -3.97      3.97 o 
  -9   3   3        5.07       -0.42      6.33 o 
  -8   3   3        4.00        4.06      6.17 o 
  -7   3   3       18.61        8.37      5.38 o 
  -6   3   3        0.00       -1.91      2.56 o 
  -5   3   3      150.69      176.55      3.61 o 
  -4   3   3      533.08      514.05      5.18 o 
  -3   3   3      752.72      924.24      4.02 o 
  -2   3   3     1090.13     1239.98      4.56 o 
  -1   3   3     2453.98     2640.26      7.96 o 
   0   3   3      109.64      114.36      3.19 o 
   1   3   3       10.58       17.72      2.20 o 
   2   3   3       19.62       20.68      1.05 o 
   3   3   3      253.99      339.76      3.00 o 
   4   3   3        5.54        3.56      0.91 o 
   5   3   3      504.26      493.85      4.71 o 
   6   3   3      913.81      898.43      6.74 o 
   7   3   3      293.03      261.48      6.01 o 
   8   3   3        3.72        7.28      4.07 o 
   9   3   3        0.54       -2.02      4.11 o 
  -9   4   3        0.05       -0.86      5.65 o 
  -8   4   3        1.40        7.02      6.35 o 
  -7   4   3       52.52       52.00      6.27 o 
  -5   4   3      110.74      108.73      3.10 o 
  -4   4   3      123.32      129.43      2.27 o 
  -3   4   3       64.06       88.78      1.78 o 
  -2   4   3      101.14      114.95      1.73 o 
  -1   4   3       77.55       96.07      2.16 o 
   0   4   3       21.57        9.22      1.15 o 
   1   4   3     1495.57     1598.40      9.65 o 
   2   4   3      317.10      284.76      3.26 o 
   3   4   3       13.25        9.24      1.42 o 
   4   4   3       67.76       73.23      3.14 o 
   5   4   3       29.91       21.09      3.19 o 
   6   4   3        0.92        4.22      3.60 o 
   7   4   3        2.59        0.08      3.55 o 
   8   4   3        0.17        0.56      3.68 o 
   9   4   3        0.11        0.37      4.36 o 
  -9   5   3        0.29        1.70      5.48 o 
  -8   5   3       49.77       44.09      7.02 o 
  -7   5   3        2.65       -0.47      5.04 o 
  -6   5   3       24.38       25.97      4.94 o 
  -5   5   3       25.91       28.00      2.58 o 
  -4   5   3       58.70       62.99      2.71 o 
  -3   5   3      450.14      426.65      3.45 o 
  -2   5   3     2724.27     2692.55     17.96 o 
  -1   5   3      283.62      267.36      4.52 o 
   0   5   3       34.60       52.31      3.50 o 
   1   5   3      321.00      249.75      4.80 o 
   2   5   3      550.18      700.98      5.13 o 
   3   5   3      917.46      838.38      5.39 o 
   4   5   3      195.98      180.84      4.01 o 
   5   5   3      564.14      559.59      5.21 o 
   6   5   3        0.35        0.54      3.02 o 
   7   5   3       39.05       32.46      4.33 o 
   8   5   3       43.02       53.43      4.50 o 
   9   5   3        3.91        6.91      4.12 o 
  -8   6   3       75.15       81.34      7.48 o 
  -7   6   3       73.72       83.03      6.98 o 
  -6   6   3       41.88       42.77      5.20 o 
  -5   6   3       33.77       34.69      3.56 o 
  -4   6   3      283.45      299.90      3.92 o 
  -3   6   3     1292.16     1300.44      9.95 o 
  -2   6   3      829.53      771.62      4.76 o 
  -1   6   3      171.84      137.13      2.68 o 
   0   6   3       32.88       33.07      2.25 o 
   1   6   3        0.93        0.24      2.56 o 
   2   6   3      226.89      248.67      3.55 o 
   3   6   3      143.07      147.37      2.57 o 
   4   6   3       52.55       46.25      2.57 o 
   5   6   3      289.55      282.44      4.12 o 
   6   6   3       14.59       16.34      3.20 o 
   7   6   3       72.26       54.05      4.28 o 
   8   6   3        8.94        5.01      3.50 o 
  -8   7   3        1.42        0.92      6.24 o 
  -7   7   3        3.69       -1.00      5.38 o 
  -6   7   3        5.51        3.39      4.93 o 
  -5   7   3       87.88       72.53      4.32 o 
  -4   7   3        7.25        6.01      2.54 o 
  -3   7   3      232.81      215.68      3.11 o 
  -2   7   3        0.82        3.54      1.64 o 
  -1   7   3      430.81      433.60      4.44 o 
   0   7   3       19.04       20.10      2.45 o 
   1   7   3      175.09      177.65      3.72 o 
   2   7   3      145.71      136.77      6.01 o 
   3   7   3       25.08       28.63      1.81 o 
   4   7   3      454.26      479.52      4.92 o 
   5   7   3       47.35       45.70      3.73 o 
   6   7   3        4.06        6.59      2.30 o 
   7   7   3        8.42        8.38      3.06 o 
   8   7   3        0.92       -1.20      3.50 o 
  -8   8   3        0.00       -5.14      5.14 o 
  -7   8   3        0.65       -1.85      5.61 o 
  -6   8   3        0.49        1.25      5.26 o 
  -5   8   3      183.06      177.63      4.59 o 
  -4   8   3        6.80        1.34      2.74 o 
  -3   8   3       21.79       23.37      2.60 o 
  -2   8   3        6.69        3.46      1.82 o 
  -1   8   3        4.71        4.31      2.64 o 
   0   8   3      322.60      308.13      4.91 o 
   1   8   3       30.22       22.43      2.84 o 
   2   8   3        5.06        5.91      2.55 o 
   3   8   3      360.71      345.15      3.70 o 
   4   8   3       50.21       61.85      3.94 o 
   5   8   3        0.77        1.28      2.40 o 
   6   8   3       15.30       13.29      2.46 o 
   7   8   3        1.09        2.11      3.50 o 
   8   8   3        0.01       -0.91      4.32 o 
  -7   9   3       15.82       10.26      5.96 o 
  -6   9   3        4.40        1.71      4.29 o 
  -5   9   3        3.25        3.49      2.86 o 
  -4   9   3       68.59       61.93      3.51 o 
  -3   9   3      173.56      161.25      6.48 o 
  -2   9   3      358.87      340.54      5.42 o 
  -1   9   3      147.74      136.90      4.28 o 
   0   9   3      298.23      294.24      5.25 o 
   1   9   3      806.24      805.88      7.85 o 
   2   9   3      110.62      118.24      3.98 o 
   3   9   3        2.39       -0.62      2.52 o 
   4   9   3        0.12        2.97      2.97 o 
   5   9   3      223.50      221.21      5.72 o 
   6   9   3       62.54       81.94      4.23 o 
   7   9   3        6.14        9.57      6.02 o 
  -6  10   3       46.22       60.03      8.14 o 
  -5  10   3        2.99        2.75      4.14 o 
  -4  10   3       61.05       65.48      5.06 o 
  -3  10   3      210.78      202.34      7.37 o 
  -2  10   3      244.29      257.22      5.23 o 
  -1  10   3      615.37      627.26     12.00 o 
   0  10   3        0.31        1.11      3.05 o 
   1  10   3        0.06       -0.60      3.10 o 
   2  10   3        2.99        5.26      2.98 o 
   3  10   3       63.03       70.04      5.53 o 
   4  10   3        0.10        3.96      4.64 o 
   5  10   3        0.42        5.60      4.82 o 
   6  10   3       13.62       19.77      5.63 o 
  -6  11   3        0.01        4.31      3.65 o 
  -5  11   3        0.02        1.60      4.06 o 
  -4  11   3       26.79       27.02      4.69 o 
  -3  11   3        9.71        8.34      5.04 o 
  -2  11   3        0.51       -2.28      2.93 o 
  -1  11   3       44.18       50.77      4.85 o 
   0  11   3       15.70       13.48      3.37 o 
   1  11   3       84.71       81.34      4.22 o 
   2  11   3        6.00        3.97      3.09 o 
   3  11   3       40.18       47.32      5.24 o 
   4  11   3       25.92       34.91      4.79 o 
   5  11   3       43.76       49.25      5.36 o 
   6  11   3       25.20       13.54      4.27 o 
  -5  12   3       20.87       26.12      4.44 o 
  -4  12   3        6.45        8.14      4.27 o 
  -3  12   3       12.46       10.89      5.17 o 
  -2  12   3        1.03       -0.26      2.85 o 
  -1  12   3       11.88        7.85      3.38 o 
   0  12   3       14.07       13.80      3.46 o 
   1  12   3       24.77       28.04      3.69 o 
   2  12   3       58.67       51.20      3.89 o 
   3  12   3       47.37       49.00      6.15 o 
   4  12   3       13.16       18.47      5.23 o 
   5  12   3       19.64        7.08      4.68 o 
  -4  13   3        0.16        6.95      4.57 o 
  -3  13   3        1.68       14.40      5.29 o 
  -2  13   3        3.21        6.64      4.85 o 
  -1  13   3        8.61       10.30      3.16 o 
   0  13   3       38.01       38.33      5.56 o 
   1  13   3       20.03       21.90      3.67 o 
   2  13   3       42.27       43.02      3.96 o 
   3  13   3       22.84       13.90      5.46 o 
   4  13   3       31.56       30.47      5.07 o 
  -2  14   3        4.47       13.43      4.93 o 
  -1  14   3        0.06        5.96      3.32 o 
   0  14   3        0.25       -3.19      3.19 o 
   1  14   3       24.88       28.39      3.70 o 
  -9   0   4        0.05        6.78      4.93 o 
  -8   0   4        8.42       -2.08      5.04 o 
  -7   0   4       24.84       22.49      4.53 o 
  -6   0   4     1141.68     1149.31     12.88 o 
  -5   0   4       12.86       13.51      3.43 o 
  -4   0   4     4444.71     4427.98     32.02 o 
  -3   0   4        5.59        3.45      1.01 o 
  -2   0   4        4.26        2.03      0.88 o 
  -1   0   4     6274.14     6237.60     16.58 o 
   0   0   4        0.79        7.29      1.29 o 
   1   0   4     4188.94     3682.34     19.47 o 
   2   0   4     1408.11     1524.97      5.02 o 
   3   0   4     7164.67     7205.22     12.11 o 
   4   0   4      418.91      389.28      3.77 o 
   5   0   4      515.75      510.63      6.49 o 
   6   0   4      204.23      260.21     10.24 o 
   7   0   4        9.42        7.42      3.25 o 
   8   0   4        1.92        1.10      3.23 o 
   9   0   4        3.24       15.20      6.10 o 
  -9   1   4        4.62       11.45      3.74 o 
  -8   1   4       18.27       13.28      3.58 o 
  -7   1   4       18.04       14.80      3.15 o 
  -6   1   4       99.42      106.68      4.61 o 
  -5   1   4        5.18        4.86      2.27 o 
  -4   1   4      200.96      208.00      1.67 o 
  -3   1   4       93.30      132.28      1.76 o 
  -2   1   4      873.13      793.85      3.79 o 
  -1   1   4        2.69        5.15      1.10 o 
   0   1   4      774.06      758.65      5.74 o 
   1   1   4       45.23       73.15      2.47 o 
   2   1   4      387.53      421.25      3.16 o 
   3   1   4     1622.79     1717.75      6.13 o 
   4   1   4       88.13       60.36      1.36 o 
   5   1   4      212.68      211.15      3.80 o 
   6   1   4      194.45      178.64      3.21 o 
   7   1   4       16.79       22.52      2.35 o 
   8   1   4        0.99        0.47      2.32 o 
   9   1   4        7.18       10.52      4.01 o 
  -9   2   4        0.76        3.53      5.64 o 
  -8   2   4      144.89      137.59      4.98 o 
  -7   2   4        7.98        5.12      2.93 o 
  -6   2   4       47.73       52.10      3.16 o 
  -5   2   4       33.97       27.68      2.49 o 
  -4   2   4      161.69      120.53      1.62 o 
  -3   2   4     1116.82     1305.52      9.41 o 
  -2   2   4      302.42      384.19      3.00 o 
  -1   2   4     4617.69     4774.15     15.18 o 
   0   2   4      239.21      296.84      4.38 o 
   1   2   4     4208.77     4066.81      8.53 o 
   2   2   4      783.68      875.87      4.01 o 
   3   2   4      207.99      269.14      2.39 o 
   4   2   4      325.78      298.42      3.64 o 
   5   2   4       17.07       20.76      2.45 o 
   6   2   4      109.47      123.06      2.98 o 
   7   2   4        0.14        1.18      2.28 o 
   8   2   4        2.28       12.44      4.03 o 
   9   2   4        7.71       13.11      7.25 o 
  -9   3   4       65.73       82.96      7.78 o 
  -8   3   4       30.27       26.47      6.60 o 
  -7   3   4      154.99      158.57      7.13 o 
  -6   3   4        0.66        2.12      2.51 o 
  -5   3   4        3.09        3.14      2.13 o 
  -4   3   4      324.70      336.03      4.10 o 
  -3   3   4      415.51      441.89      3.00 o 
  -2   3   4     1124.46     1037.64      5.89 o 
  -1   3   4      683.60      609.64      4.31 o 
   0   3   4     2414.37     2701.09     12.30 o 
   1   3   4      299.38      360.03      2.74 o 
   2   3   4       27.78       43.00      7.86 o 
   3   3   4      110.41      113.17      1.48 o 
   4   3   4      878.94      950.41      7.29 o 
   5   3   4       76.54       76.22      3.30 o 
   6   3   4        7.09        9.09      3.52 o 
   7   3   4      116.77      114.59      5.26 o 
   8   3   4       60.59       62.19      6.83 o 
   9   3   4        3.81       16.78      4.54 o 
  -9   4   4        2.65        8.72      6.88 o 
  -8   4   4       34.05       46.38      6.87 o 
  -7   4   4       45.63       36.26      5.89 o 
  -6   4   4      132.35      135.68      6.17 o 
  -5   4   4       75.08       79.98      2.26 o 
  -4   4   4       55.77       61.88      1.88 o 
  -3   4   4        2.12        0.64      1.22 o 
  -2   4   4       49.96       88.50      2.42 o 
  -1   4   4     3290.74     3189.32     32.88 o 
   0   4   4       65.83       72.53      3.10 o 
   1   4   4     2350.13     2112.19     11.63 o 
   2   4   4        0.05        1.15      1.22 o 
   3   4   4       28.94       30.36      1.52 o 
   4   4   4      310.23      297.34      3.35 o 
   5   4   4      116.54       94.53      5.22 o 
   6   4   4      157.55      177.79      8.66 o 
   7   4   4       35.86       30.29      3.93 o 
   8   4   4       57.47       61.86      8.67 o 
   9   4   4        0.10        7.63      4.47 o 
  -9   5   4       12.89       18.15      7.00 o 
  -8   5   4       17.55       25.62      6.84 o 
  -7   5   4        6.57       -0.83      5.56 o 
  -6   5   4        2.28       -1.84      4.56 o 
  -5   5   4       75.57       62.42      4.61 o 
  -4   5   4       81.95       76.61      6.00 o 
  -3   5   4       45.47       53.40      1.68 o 
  -2   5   4      250.27      240.82      3.60 o 
  -1   5   4     1410.18     1455.12     21.25 o 
   0   5   4      367.99      384.03      6.03 o 
   1   5   4      679.06      776.36      8.00 o 
   2   5   4       95.50       96.42      3.55 o 
   3   5   4       31.39       36.96      1.82 o 
   4   5   4       90.42       99.86      3.57 o 
   5   5   4      106.84      106.88      4.10 o 
   6   5   4       45.70       48.58      5.97 o 
   7   5   4       24.63       32.09      3.82 o 
   8   5   4        6.68        8.93      3.81 o 
   9   5   4        2.62        8.44      3.72 o 
  -8   6   4        1.12        6.13      5.48 o 
  -7   6   4       47.68       43.26      6.30 o 
  -6   6   4        0.40       -4.27      4.85 o 
  -5   6   4        0.94       -1.37      2.35 o 
  -4   6   4      414.48      407.29      5.39 o 
  -3   6   4        0.85        3.02      1.64 o 
  -2   6   4       32.76       24.32      2.18 o 
  -1   6   4       81.52       88.96      5.29 o 
   0   6   4       54.74       59.95      1.89 o 
   1   6   4       50.98       24.53      5.51 o 
   2   6   4      201.16      190.26      4.69 o 
   3   6   4       22.68       22.08      1.94 o 
   4   6   4       14.43       14.73      2.86 o 
   5   6   4      106.93       96.01      3.13 o 
   6   6   4       92.76       75.85      6.70 o 
   7   6   4       18.22       21.55      3.85 o 
   8   6   4        0.36        0.29      7.39 o 
  -8   7   4        4.89        8.55      6.80 o 
  -7   7   4      147.98      159.52      7.78 o 
  -6   7   4      103.87       97.04      6.38 o 
  -5   7   4       13.49       17.18      2.76 o 
  -4   7   4      167.58      182.24      4.30 o 
  -3   7   4        2.48        1.75      1.74 o 
  -2   7   4      375.13      367.05      3.80 o 
  -1   7   4        1.22        1.99      1.86 o 
   0   7   4        4.86        5.06      3.53 o 
   1   7   4      228.69      249.14      5.70 o 
   2   7   4      206.92      228.52      5.52 o 
   3   7   4       55.52       60.98      2.77 o 
   4   7   4      819.91      856.67      6.48 o 
   5   7   4       48.71       61.09      3.42 o 
   6   7   4        1.61        2.18      2.47 o 
   7   7   4       17.75       24.26      3.89 o 
   8   7   4        0.19       -2.64      7.58 o 
  -7   8   4       16.17       23.96      6.07 o 
  -6   8   4       17.10       17.66      5.03 o 
  -5   8   4      256.96      253.99      5.96 o 
  -4   8   4      379.19      349.97      5.52 o 
  -3   8   4      252.88      246.58      5.54 o 
  -2   8   4      990.84      975.31      8.39 o 
  -1   8   4      695.11      663.98      6.64 o 
   0   8   4      602.38      602.07      6.49 o 
   1   8   4       62.41       53.00      3.36 o 
   2   8   4      919.68      947.25      9.27 o 
   3   8   4      357.90      363.90      6.88 o 
   4   8   4      435.18      453.63      5.10 o 
   5   8   4      211.63      201.38      4.07 o 
   6   8   4        6.91        2.59      2.31 o 
   7   8   4        7.27       16.68      3.88 o 
  -7   9   4        1.76        6.50      6.42 o 
  -6   9   4        0.62        5.72      5.15 o 
  -5   9   4        7.02        6.30      2.69 o 
  -4   9   4        1.23        0.47      3.10 o 
  -3   9   4        4.61       12.29      4.29 o 
  -2   9   4       72.86       75.28      6.19 o 
  -1   9   4      246.74      271.03      9.08 o 
   0   9   4        0.01        3.27      2.94 o 
   1   9   4        1.07        2.47      3.07 o 
   2   9   4        2.61        2.19      3.01 o 
   3   9   4       49.66       60.62      2.65 o 
   4   9   4       54.70       50.24      3.33 o 
   5   9   4        7.08        2.09      2.61 o 
   6   9   4        2.84       -0.64      2.38 o 
   7   9   4       25.89       27.02      5.99 o 
  -6  10   4       17.44       13.92      3.29 o 
  -5  10   4        4.72        5.91      3.93 o 
  -4  10   4       39.24       47.02      4.93 o 
  -3  10   4       33.75       39.26      5.28 o 
  -2  10   4        7.07       12.83      3.04 o 
  -1  10   4      192.02      179.33      4.91 o 
   0  10   4      207.91      201.86      4.98 o 
   1  10   4      277.25      264.18      5.30 o 
   2  10   4       10.06        9.47      2.82 o 
   3  10   4       22.60       16.15      4.60 o 
   4  10   4        0.33       -2.86      4.33 o 
   5  10   4       19.26       23.87      4.73 o 
   6  10   4        4.80       14.49      4.24 o 
  -6  11   4        7.67       -0.93      4.18 o 
  -5  11   4       78.88       90.98      6.16 o 
  -4  11   4        5.70       17.16      5.17 o 
  -3  11   4       37.10       46.27      5.09 o 
  -2  11   4        6.14        8.83      3.14 o 
  -1  11   4       19.82       17.80      3.12 o 
   0  11   4        4.27        3.43      3.17 o 
   1  11   4        0.18       -3.40      3.40 o 
   2  11   4       18.74       18.95      3.24 o 
   3  11   4       22.45       27.79      4.93 o 
   4  11   4       12.90       14.96      4.37 o 
   5  11   4        8.35       15.90      4.46 o 
   6  11   4       14.49       20.22      4.97 o 
  -5  12   4       23.29       34.48      5.42 o 
  -4  12   4       11.12       19.59      5.22 o 
  -3  12   4       66.14       71.39      5.65 o 
  -2  12   4        1.41        2.16      3.00 o 
  -1  12   4       35.84       28.49      3.21 o 
   0  12   4      140.46      163.26      5.13 o 
   1  12   4       20.71       20.93      4.41 o 
   2  12   4      142.51      153.70      4.90 o 
   3  12   4        7.57       10.84      5.30 o 
   4  12   4        3.35        9.53      4.93 o 
   5  12   4        0.58        7.20      5.25 o 
  -3  13   4        3.70        4.78      4.14 o 
  -2  13   4        2.63        4.88      4.40 o 
  -1  13   4        3.02       -0.95      2.79 o 
   0  13   4        2.24       -2.86      3.54 o 
   1  13   4        4.91        7.48      3.65 o 
   2  13   4        1.85        4.61      3.39 o 
   3  13   4        1.89        1.20      5.61 o 
  -1  14   4        0.78       -0.80      3.01 o 
   0  14   4        3.60       -3.67      3.67 o 
   1  14   4        0.56       -3.71      3.71 o 
  -9   1   5       15.77       16.07      4.04 o 
  -8   1   5       21.75       24.13      3.80 o 
  -7   1   5       18.62       18.64      3.04 o 
  -6   1   5      186.34      170.64      4.45 o 
  -5   1   5      167.77      166.73      3.87 o 
  -4   1   5       52.88       56.87      1.65 o 
  -3   1   5     2834.96     2688.07      8.70 o 
  -2   1   5      853.66      916.03      3.30 o 
  -1   1   5     4199.85     4186.72      5.97 o 
   0   1   5      251.74      242.23      2.18 o 
   1   1   5      582.92      580.70      2.94 o 
   2   1   5     1434.57     1571.91      6.08 o 
   3   1   5      348.33      346.08      2.48 o 
   4   1   5      989.83     1025.47      8.17 o 
   5   1   5      107.15       98.79      3.50 o 
   6   1   5        4.04        3.82      2.53 o 
   7   1   5        5.07        2.45      2.76 o 
   8   1   5        5.01        3.57      2.77 o 
   9   1   5        2.35       -1.28      4.90 o 
  -9   2   5       30.40       30.05      6.90 o 
  -8   2   5        2.08       -0.67      3.13 o 
  -7   2   5      210.80      227.22      5.14 o 
  -6   2   5       78.22       82.29      3.55 o 
  -5   2   5      227.94      220.98      4.83 o 
  -4   2   5      203.46      165.02      2.00 o 
  -3   2   5       70.80       61.75      1.39 o 
  -2   2   5        0.67        2.32      1.06 o 
  -1   2   5      879.86      947.64      5.26 o 
   0   2   5     6587.84     5717.28     17.68 o 
   1   2   5        3.23       13.45      0.93 o 
   2   2   5      688.50      598.32      3.71 o 
   3   2   5      534.56      579.25      4.30 o 
   4   2   5      161.10      181.06      2.15 o 
   5   2   5      503.42      530.29      5.15 o 
   6   2   5      361.57      321.71      4.69 o 
   7   2   5      261.02      271.27      6.42 o 
   8   2   5        8.07       13.63      3.85 o 
   9   2   5       13.99       17.07      3.97 o 
  -9   3   5       28.08       37.23      6.05 o 
  -8   3   5       29.51       24.86      6.14 o 
  -7   3   5       80.23       85.25      6.06 o 
  -6   3   5       11.04        6.86      2.63 o 
  -5   3   5       20.13       19.42      5.35 o 
  -4   3   5        9.71        8.21      1.38 o 
  -3   3   5      234.89      254.01      2.26 o 
  -2   3   5      157.77      134.90      2.78 o 
  -1   3   5      831.42      919.92      8.11 o 
   0   3   5     1046.17     1217.87      9.03 o 
   1   3   5      187.62      192.61      2.25 o 
   2   3   5      242.79      247.93      4.09 o 
   3   3   5       12.88        8.95      1.28 o 
   4   3   5       25.31       20.03      1.79 o 
   5   3   5       21.78       25.74      2.46 o 
   6   3   5        0.05        2.19      2.46 o 
   7   3   5        1.65        2.36      3.56 o 
   8   3   5        5.95        8.60      3.76 o 
   9   3   5        1.70        4.73      4.53 o 
  -9   4   5       13.04       23.16      6.90 o 
  -8   4   5        3.84       -5.71      6.42 o 
  -7   4   5       44.43       43.62      5.51 o 
  -6   4   5      239.13      219.55      7.50 o 
  -5   4   5       73.47       74.60      3.04 o 
  -4   4   5        0.03       -0.35      1.45 o 
  -3   4   5       48.41       46.72      1.73 o 
  -2   4   5      534.04      566.89      4.97 o 
  -1   4   5      527.98      482.55      4.35 o 
   0   4   5      134.34      160.90      4.17 o 
   1   4   5      158.73       98.65     90.57 o 
   2   4   5     1144.26     1107.86      5.54 o 
   3   4   5       15.44       31.37      1.62 o 
   4   4   5      233.21      235.97      3.05 o 
   5   4   5       92.79      100.69      3.06 o 
   6   4   5        1.39        6.04      5.22 o 
   7   4   5       10.40        7.46      3.90 o 
   8   4   5        3.97        3.11      3.42 o 
   9   4   5        0.10        3.64      3.74 o 
  -8   5   5       82.05       92.02      7.66 o 
  -7   5   5        2.56        1.00      5.41 o 
  -6   5   5       69.94       83.18      5.81 o 
  -5   5   5       80.50       83.62      3.25 o 
  -4   5   5       62.16       63.01      2.89 o 
  -3   5   5      789.43      737.36      4.60 o 
  -2   5   5       33.30       41.60      2.30 o 
  -1   5   5     4456.42     4583.78     34.22 o 
   0   5   5      887.07      921.73      9.12 o 
   1   5   5      600.03      701.99      7.91 o 
   2   5   5      104.85      118.87      3.84 o 
   3   5   5       69.41       96.52      3.23 o 
   4   5   5       25.07       20.84      4.06 o 
   5   5   5       42.70       45.61      3.71 o 
   6   5   5        0.49        2.28      3.32 o 
   7   5   5       43.85       37.54      4.61 o 
   8   5   5       12.61       14.26      3.96 o 
  -8   6   5        0.03        2.48      5.74 o 
  -7   6   5        0.33       -4.87      5.42 o 
  -6   6   5       12.53        8.30      4.60 o 
  -5   6   5        0.00        1.51      2.49 o 
  -4   6   5        0.04       -0.77      2.39 o 
  -3   6   5        1.54        0.33      2.21 o 
  -2   6   5      461.34      465.28      5.08 o 
  -1   6   5      598.86      666.76      5.54 o 
   0   6   5      173.14      146.12      2.70 o 
   1   6   5       42.34       36.96      3.29 o 
   2   6   5       27.02       32.99      3.39 o 
   3   6   5      228.85      240.62      4.25 o 
   4   6   5      643.01      650.16      9.94 o 
   5   6   5      246.02      265.50     13.08 o 
   6   6   5       77.69       83.84      7.20 o 
   7   6   5      133.48      144.36      5.36 o 
   8   6   5        0.43        2.24      3.55 o 
  -8   7   5        5.28        8.90      6.04 o 
  -7   7   5        7.33        4.62      5.58 o 
  -6   7   5        1.79        2.68      4.96 o 
  -5   7   5        6.23       10.39      4.25 o 
  -4   7   5      282.58      275.38      5.73 o 
  -3   7   5       25.91       31.19      2.69 o 
  -2   7   5     1106.97     1113.63      8.47 o 
  -1   7   5      271.40      258.73      4.03 o 
   0   7   5       95.73       95.36      4.56 o 
   1   7   5       26.39       34.32      3.87 o 
   2   7   5        4.55        2.47      3.32 o 
   3   7   5      106.17      115.33      3.42 o 
   4   7   5      290.09      272.28      7.29 o 
   5   7   5      585.74      617.20      7.35 o 
   6   7   5        5.79        7.46      2.62 o 
   7   7   5       25.77       33.19      3.90 o 
   8   7   5        4.02        0.85      5.37 o 
  -7   8   5        0.33       -0.23      5.88 o 
  -6   8   5        0.69       -2.84      4.54 o 
  -5   8   5        3.15        5.25      3.15 o 
  -4   8   5      110.19      108.41      3.83 o 
  -3   8   5        3.18        6.67      2.67 o 
  -2   8   5        0.14        2.78      2.01 o 
  -1   8   5        2.18        1.65      4.12 o 
   0   8   5       23.66       20.21      4.30 o 
   1   8   5       12.46       13.43      3.66 o 
   2   8   5      528.17      511.73      8.41 o 
   3   8   5      149.14      135.88      3.76 o 
   4   8   5        0.01        2.42      3.00 o 
   5   8   5       49.15       39.65      3.50 o 
   6   8   5        0.65       -3.06      3.06 o 
   7   8   5       28.21       39.73      5.68 o 
  -7   9   5       16.63       12.66      6.35 o 
  -6   9   5       62.71       66.97      6.59 o 
  -5   9   5       42.79       44.07      3.47 o 
  -4   9   5      150.86      153.65      7.63 o 
  -3   9   5      275.44      266.76      7.75 o 
  -2   9   5       73.98       80.57      3.64 o 
  -1   9   5      752.67      729.22      7.59 o 
   0   9   5      439.95      436.14      6.50 o 
   1   9   5      257.16      245.48      5.02 o 
   2   9   5      446.38      414.23     11.02 o 
   3   9   5        0.09        1.07      2.08 o 
   4   9   5        0.02        2.91      2.88 o 
   5   9   5        0.95       -3.03      3.03 o 
   6   9   5        2.70       -2.97      2.97 o 
   7   9   5        0.52        6.13      4.89 o 
  -6  10   5       13.82       22.86      6.11 o 
  -5  10   5        0.12       -1.93      3.32 o 
  -4  10   5        0.03        2.42      3.86 o 
  -3  10   5       46.98       38.63      5.08 o 
  -2  10   5       53.85       50.28      3.47 o 
  -1  10   5      436.03      414.01      6.40 o 
   0  10   5       27.56       23.25      3.43 o 
   1  10   5      440.87      442.97      6.66 o 
   2  10   5       47.40       39.35      3.29 o 
   3  10   5       82.26       95.35      4.82 o 
   4  10   5       57.15       49.20      5.21 o 
   5  10   5       31.95       24.72      4.88 o 
   6  10   5       34.20       47.13      4.93 o 
  -5  11   5        1.16       -2.76      4.48 o 
  -4  11   5        0.03       -1.41      4.37 o 
  -3  11   5        4.44        3.63      4.32 o 
  -2  11   5       43.82       52.77      3.36 o 
  -1  11   5       38.57       24.93      3.34 o 
   0  11   5        4.59        6.14      3.12 o 
   1  11   5        9.62        8.40      3.35 o 
   2  11   5        0.04        1.10      3.19 o 
   3  11   5       21.76       14.05      4.71 o 
   4  11   5        0.03       -4.57      4.57 o 
   5  11   5        1.12        4.37      4.07 o 
  -4  12   5        3.22       -1.20      4.56 o 
  -3  12   5        0.92       -2.28      4.81 o 
  -2  12   5        1.25       -0.08      3.13 o 
  -1  12   5        0.01       -1.82      3.10 o 
   0  12   5       21.06       18.47      4.46 o 
   1  12   5        0.23        0.68      3.48 o 
   2  12   5       15.78       16.05      3.57 o 
   3  12   5        7.08        5.64      4.54 o 
   4  12   5        3.66        8.94      5.14 o 
  -3  13   5       21.14       11.62      4.55 o 
  -2  13   5        9.38       11.65      5.18 o 
  -1  13   5        3.51        5.49      3.16 o 
   0  13   5       22.72       40.66     12.08 o 
   1  13   5        0.67        1.72      3.20 o 
   2  13   5        2.84        6.31      5.59 o 
   3  13   5        4.48        5.79      4.59 o 
   0  14   5       21.14       23.78      3.91 o 
  -9   0   6       14.75        7.64      5.73 o 
  -8   0   6       16.00       24.28      4.84 o 
  -7   0   6        2.34       -3.69      4.39 o 
  -6   0   6       91.61       92.79      5.39 o 
  -5   0   6      473.13      443.44      8.01 o 
  -4   0   6       23.22       32.59      1.73 o 
  -3   0   6     3259.53     3244.27     12.05 o 
  -2   0   6     1993.02     2322.70      9.07 o 
  -1   0   6     1203.50     1337.29      6.34 o 
   0   0   6     1681.55     1581.38      6.37 o 
   1   0   6       35.80       36.51      2.69 o 
   2   0   6      778.74      927.99      6.95 o 
   3   0   6       16.09       10.01      1.49 o 
   4   0   6      184.20      194.77      3.58 o 
   5   0   6        4.93       -0.44      3.40 o 
   6   0   6      334.83      333.25      8.11 o 
   7   0   6       58.83       42.35      5.46 o 
   8   0   6        0.02        3.30      4.94 o 
   9   0   6        2.61        1.16      4.43 o 
  -9   1   6       24.58       24.71      4.29 o 
  -8   1   6        0.07        4.80      3.26 o 
  -7   1   6        0.01       -2.59      2.85 o 
  -6   1   6       18.72       23.37      2.94 o 
  -5   1   6        3.10        0.00      2.37 o 
  -4   1   6     1380.90     1482.19      5.34 o 
  -3   1   6      515.96      522.32      3.77 o 
  -2   1   6     1733.75     1644.46      8.62 o 
  -1   1   6        2.84        4.18      0.78 o 
   0   1   6      102.27       60.29      1.62 o 
   1   1   6       54.93       58.56      2.30 o 
   2   1   6       43.05       46.98      1.16 o 
   3   1   6      380.66      385.43      3.83 o 
   4   1   6      396.25      393.55      3.33 o 
   5   1   6      220.70      254.31     21.51 o 
   6   1   6       17.21       20.58      3.15 o 
   7   1   6       64.26       58.86      3.83 o 
   8   1   6        7.50        1.79      3.18 o 
   9   1   6        0.26       -3.46      5.06 o 
  -9   2   6        1.83       -3.27      5.77 o 
  -8   2   6        0.14        2.86      3.26 o 
  -7   2   6      182.58      181.74      7.82 o 
  -6   2   6       28.35       24.65      3.08 o 
  -5   2   6        0.44       -1.92      2.35 o 
  -4   2   6        0.99        2.34      1.25 o 
  -3   2   6       24.78       27.08      1.52 o 
  -2   2   6        8.26       19.93      1.07 o 
  -1   2   6      220.19      212.08      3.28 o 
   0   2   6     1004.21     1042.75      7.26 o 
   1   2   6      227.18      253.56      2.30 o 
   2   2   6     1225.59     1261.24      5.11 o 
   3   2   6        1.45        2.75      2.10 o 
   4   2   6      142.43      163.76      2.70 o 
   5   2   6        6.27       10.59      2.67 o 
   6   2   6      141.26      117.90      4.24 o 
   7   2   6       11.42       12.69      3.33 o 
   8   2   6       10.25        5.89      3.20 o 
   9   2   6        1.12        4.89      5.03 o 
  -9   3   6        0.32       -6.84      6.84 o 
  -8   3   6        8.89       12.99      5.14 o 
  -7   3   6      139.10      154.77      7.08 o 
  -6   3   6       65.69       64.40      5.66 o 
  -5   3   6      144.34      155.93      3.82 o 
  -4   3   6       39.95       40.18      1.88 o 
  -3   3   6      113.72      107.65      3.76 o 
  -2   3   6     2870.26     2711.83     38.07 o 
  -1   3   6      257.74      321.74      5.50 o 
   0   3   6      409.02      312.14      5.44 o 
   1   3   6      200.72      207.92      3.40 o 
   2   3   6     1238.86     1466.56      6.83 o 
   3   3   6      853.86      813.17      5.90 o 
   4   3   6      513.05      490.18      4.25 o 
   5   3   6       12.37       18.13      5.78 o 
   6   3   6       44.75       40.99      3.36 o 
   7   3   6       18.55       14.78      3.54 o 
   8   3   6       29.77       30.76      5.62 o 
   9   3   6        2.69        6.40      6.23 o 
  -9   4   6        8.06        2.18      6.46 o 
  -8   4   6        9.67       10.49      5.71 o 
  -7   4   6      246.29      261.58      8.67 o 
  -6   4   6       89.34       87.27      5.89 o 
  -5   4   6      274.94      266.15      4.60 o 
  -4   4   6        3.21        1.80      1.52 o 
  -3   4   6      424.66      381.87      3.57 o 
  -2   4   6      136.99      192.05      3.46 o 
  -1   4   6      961.90      940.72      7.91 o 
   0   4   6      137.54      139.72      4.25 o 
   1   4   6      463.03      394.85     76.81 o 
   2   4   6      177.67      223.83      7.66 o 
   3   4   6      480.60      446.84      7.15 o 
   4   4   6      110.09      130.93      2.68 o 
   5   4   6      125.52      111.71      5.51 o 
   6   4   6      399.77      406.03      6.17 o 
   7   4   6       12.13        9.72      4.86 o 
   8   4   6        0.72        2.14      5.04 o 
  -8   5   6       19.26        9.21      5.45 o 
  -7   5   6        8.76       18.66      5.41 o 
  -6   5   6       29.37       20.43      4.79 o 
  -5   5   6      265.71      251.08      5.34 o 
  -4   5   6       15.56       11.29      2.43 o 
  -3   5   6      252.41      215.49      2.89 o 
  -2   5   6      185.85      161.06      3.97 o 
  -1   5   6      666.01      635.84      9.41 o 
   0   5   6       55.95       67.68      3.88 o 
   1   5   6      278.40      296.02      5.87 o 
   2   5   6      175.70      186.04      4.75 o 
   3   5   6       25.13       16.28      2.68 o 
   4   5   6      505.36      519.95     11.39 o 
   5   5   6        0.26        0.38      4.60 o 
   6   5   6        1.24       -0.88      4.69 o 
   7   5   6        5.35        9.84      4.62 o 
   8   5   6        3.83       -0.68      5.34 o 
  -8   6   6        0.04       -6.46      6.46 o 
  -7   6   6        9.92       12.29      5.61 o 
  -6   6   6        0.12        1.10      4.39 o 
  -5   6   6      109.99      130.53      9.37 o 
  -4   6   6        6.81        6.72      2.68 o 
  -3   6   6       19.57       26.79      2.68 o 
  -2   6   6       32.07       34.78      2.76 o 
  -1   6   6      580.62      598.66      5.56 o 
   0   6   6       88.58       87.40      3.94 o 
   1   6   6      227.56      241.23      5.88 o 
   2   6   6      199.96      180.21      5.11 o 
   3   6   6      219.01      218.78      4.10 o 
   4   6   6       58.10       70.57      5.28 o 
   5   6   6       10.20        7.93      4.50 o 
   6   6   6        1.74        6.92      4.57 o 
   7   6   6       60.58       56.70      5.61 o 
   8   6   6        0.22        0.98      4.83 o 
  -8   7   6        0.04       -6.76      6.76 o 
  -7   7   6        4.82       -1.66      6.06 o 
  -6   7   6       41.70       34.43      5.60 o 
  -5   7   6       31.91       41.10      3.81 o 
  -4   7   6      242.89      231.13      4.70 o 
  -3   7   6       16.35       13.09      2.71 o 
  -2   7   6     1714.17     1682.05     21.35 o 
  -1   7   6       29.79       37.31      2.50 o 
   0   7   6      290.55      275.11      6.71 o 
   1   7   6      532.09      547.18      8.54 o 
   2   7   6      184.16      203.25      5.80 o 
   3   7   6       38.88       43.60      3.93 o 
   4   7   6       70.09       68.74      5.40 o 
   5   7   6      703.74      722.19     11.71 o 
   6   7   6       14.04       21.52      3.12 o 
   7   7   6        1.22        0.27      5.11 o 
   8   7   6        0.00        9.46      5.54 o 
  -6   8   6       83.67       77.86      5.73 o 
  -5   8   6        0.26        2.11      2.65 o 
  -4   8   6      120.53      120.70      3.90 o 
  -3   8   6       19.81       17.77      2.80 o 
  -2   8   6        9.39        8.38      2.96 o 
  -1   8   6      299.88      277.12      7.45 o 
   0   8   6        0.22       -0.23      4.12 o 
   1   8   6       69.93       70.33      4.96 o 
   2   8   6       10.57        8.30      3.65 o 
   3   8   6       11.82       11.77      2.65 o 
   4   8   6      133.55      148.08      6.45 o 
   5   8   6       20.39       26.82      3.30 o 
   6   8   6       13.05       19.84      3.16 o 
   7   8   6       10.84        6.60      5.09 o 
  -7   9   6        0.47       -4.79      4.79 o 
  -6   9   6        0.46       -5.46      5.46 o 
  -5   9   6        0.03        0.29      2.89 o 
  -4   9   6       15.46       14.57      2.89 o 
  -3   9   6      205.19      187.00      6.78 o 
  -2   9   6      187.85      150.65      4.28 o 
  -1   9   6      142.51      155.07      7.42 o 
   0   9   6       46.57       48.35      5.13 o 
   1   9   6       15.75       17.36      4.51 o 
   2   9   6        8.95        7.88      3.88 o 
   3   9   6       16.73       17.21      2.41 o 
   4   9   6      113.98      122.37      4.22 o 
   5   9   6       66.24       57.05      3.98 o 
   6   9   6        3.00        0.87      3.09 o 
   7   9   6        2.92        8.16      5.19 o 
  -6  10   6        0.04       -1.49      5.99 o 
  -5  10   6       38.62       31.50      4.34 o 
  -4  10   6        3.19        3.87      3.94 o 
  -3  10   6       25.17       23.80      4.87 o 
  -2  10   6       58.88       55.49      3.48 o 
  -1  10   6        1.87        3.08      3.10 o 
   0  10   6       15.75       19.34      4.33 o 
   1  10   6        6.78        6.82      3.45 o 
   2  10   6        6.94        9.18      4.12 o 
   3  10   6        1.00        3.53      2.36 o 
   4  10   6       11.35       13.00      3.04 o 
   5  10   6        0.89       -2.93      4.64 o 
   6  10   6        4.11       -4.16      4.16 o 
  -5  11   6       12.23        9.17      4.10 o 
  -4  11   6       10.77        4.52      3.98 o 
  -3  11   6      100.94      111.07      6.58 o 
  -2  11   6       19.46       13.47      3.05 o 
  -1  11   6       25.83       27.40      3.33 o 
   0  11   6      113.84      111.81      4.36 o 
   1  11   6      357.82      353.84      6.48 o 
   2  11   6      212.01      207.37      5.90 o 
   3  11   6       59.63       63.96      6.07 o 
   4  11   6       13.99        8.32      5.03 o 
   5  11   6        0.73       -4.96      4.96 o 
  -4  12   6       43.15       45.53      5.47 o 
  -3  12   6       19.84       12.32      4.40 o 
  -2  12   6       15.53       19.65      4.73 o 
  -1  12   6        0.00        0.40      2.78 o 
   0  12   6       20.35       21.53      3.57 o 
   1  12   6        0.02       -2.53      3.11 o 
   2  12   6        0.14       -2.80      3.24 o 
   3  12   6        4.00       -3.63      5.51 o 
   4  12   6       43.66       42.15      5.86 o 
  -3  13   6       10.28        2.64      5.14 o 
  -2  13   6        3.62        0.06      4.77 o 
  -1  13   6        0.82        9.28      3.99 o 
   0  13   6        0.38       -0.28      3.23 o 
   1  13   6       19.00       12.67      3.73 o 
   2  13   6       24.11       25.08      3.69 o 
   3  13   6        9.07       10.09      5.80 o 
  -9   1   7       19.95       12.85      3.32 o 
  -8   1   7        4.36       18.14      3.63 o 
  -7   1   7        3.17        3.78      2.93 o 
  -6   1   7       27.23       27.90      3.17 o 
  -5   1   7       20.71       23.81      2.76 o 
  -4   1   7        6.59       11.77      1.58 o 
  -3   1   7      814.52      858.46      7.80 o 
  -2   1   7       12.42       16.60      0.92 o 
  -1   1   7     1509.20     1419.42      4.43 o 
   0   1   7      503.46      543.67      9.75 o 
   1   1   7     1283.20     1349.62      4.57 o 
   2   1   7        2.60        2.37      0.96 o 
   3   1   7       14.56       14.21      1.37 o 
   4   1   7      121.61      141.22      2.41 o 
   5   1   7       11.70       12.74      2.70 o 
   6   1   7      130.69      133.61      4.33 o 
   7   1   7       15.78       18.07      3.55 o 
   8   1   7        0.01       -1.74      3.17 o 
   9   1   7       10.56       12.14      5.79 o 
  -9   2   7       41.71       48.94      7.16 o 
  -8   2   7       25.72       39.46      4.11 o 
  -7   2   7       41.23       43.36      4.32 o 
  -6   2   7      348.62      371.26      6.52 o 
  -5   2   7        0.07       -0.61      2.45 o 
  -4   2   7     2158.51     2082.24      7.07 o 
  -3   2   7       61.07       52.74      1.56 o 
  -2   2   7      711.06      712.17      4.02 o 
  -1   2   7      613.78      529.12      6.35 o 
   0   2   7      178.33      217.49      3.27 o 
   1   2   7      774.06      722.83      4.96 o 
   2   2   7       96.09       85.88      1.84 o 
   3   2   7      466.18      469.94      4.45 o 
   4   2   7      166.52      181.58      2.57 o 
   5   2   7        0.10       -0.11      2.60 o 
   6   2   7       28.65       14.47      3.09 o 
   7   2   7        0.98        6.50      3.25 o 
   8   2   7        1.27       -0.85      3.24 o 
   9   2   7        0.05        6.35      5.17 o 
  -9   3   7       13.21        4.20      5.44 o 
  -8   3   7       37.73       33.00      5.86 o 
  -7   3   7       10.17        2.85      4.47 o 
  -6   3   7       35.45       38.85      9.66 o 
  -5   3   7        0.74        4.61      2.56 o 
  -4   3   7       45.22       56.94      2.12 o 
  -3   3   7        1.98        4.20      1.35 o 
  -2   3   7      257.54      278.98      3.19 o 
  -1   3   7       15.90       20.57      3.02 o 
   0   3   7      818.43      818.08      8.59 o 
   1   3   7      666.64      708.18      7.22 o 
   2   3   7       16.79       13.34      1.71 o 
   3   3   7       55.95       51.79      1.73 o 
   4   3   7       88.12       78.28      2.45 o 
   5   3   7       75.63       73.57      6.78 o 
   6   3   7       66.50       64.07      3.71 o 
   7   3   7       15.40       20.04      3.60 o 
   8   3   7       14.34       12.89      3.63 o 
  -8   4   7       52.75       58.99      6.90 o 
  -7   4   7        7.51        9.38      5.51 o 
  -6   4   7       18.29       13.48      4.96 o 
  -5   4   7       64.19       62.42      3.22 o 
  -4   4   7      228.08      201.39      3.86 o 
  -3   4   7       62.45       43.11      2.57 o 
  -2   4   7        0.20        0.70      1.93 o 
  -1   4   7      782.64      777.21      8.90 o 
   0   4   7      431.66      464.88      6.99 o 
   1   4   7      676.69      510.45     98.12 o 
   2   4   7       15.34       18.44      1.66 o 
   3   4   7      252.97      295.47      5.47 o 
   4   4   7       39.46       33.89      2.15 o 
   5   4   7      356.48      324.34      5.39 o 
   6   4   7       15.22       21.43      3.16 o 
   7   4   7        9.05        8.41      2.90 o 
   8   4   7        0.77       -1.11      4.76 o 
  -8   5   7        4.80        7.71      5.89 o 
  -7   5   7       76.31       87.91      6.22 o 
  -6   5   7        1.02        0.74      4.55 o 
  -5   5   7       67.06       71.89      3.39 o 
  -4   5   7      265.49      253.06      4.64 o 
  -3   5   7       31.76       27.93      2.67 o 
  -2   5   7        5.03        3.88      2.27 o 
  -1   5   7      624.55      606.03      5.67 o 
   0   5   7       75.81       90.76      4.39 o 
   1   5   7      435.89      474.30      7.42 o 
   2   5   7        3.20        2.01      3.19 o 
   3   5   7       66.69       63.75      3.85 o 
   4   5   7     1134.29     1172.97     26.70 o 
   5   5   7      135.48      131.30      6.54 o 
   6   5   7       47.55       52.76      5.93 o 
   7   5   7       81.33       83.75      6.12 o 
   8   5   7       20.27       27.39      5.83 o 
  -8   6   7       53.07       40.51      6.66 o 
  -7   6   7      124.66      124.37      7.16 o 
  -6   6   7       19.81       25.74      5.30 o 
  -5   6   7        4.87        1.75      2.71 o 
  -4   6   7      152.30      149.21      4.03 o 
  -3   6   7      341.58      322.18      5.05 o 
  -2   6   7      774.36      726.63      6.71 o 
  -1   6   7     1092.86     1083.66      7.62 o 
   0   6   7       71.55       89.46      4.82 o 
   1   6   7       78.58       72.26      4.45 o 
   2   6   7       11.24       19.49      3.37 o 
   3   6   7        0.05        1.73      3.01 o 
   4   6   7       36.29       34.75      4.93 o 
   5   6   7       33.74       29.13      5.03 o 
   6   6   7       12.32       22.22      5.31 o 
   7   6   7       22.26       20.53      5.17 o 
   8   6   7        2.86        7.55      4.48 o 
  -7   7   7       28.88       35.95      5.69 o 
  -6   7   7        2.48       11.60      5.18 o 
  -5   7   7        7.38        3.22      2.60 o 
  -4   7   7       11.65        8.01      2.65 o 
  -3   7   7        4.52        2.15      2.64 o 
  -2   7   7     1314.22     1291.20      9.07 o 
  -1   7   7        0.14       -1.39      2.27 o 
   0   7   7       90.65       92.89      4.95 o 
   1   7   7       26.21       26.98      4.14 o 
   2   7   7        0.49       -1.53      3.65 o 
   3   7   7        0.19       -0.96      3.49 o 
   4   7   7        9.57        1.77      4.66 o 
   5   7   7       31.03       44.10      5.51 o 
   6   7   7       12.94       10.62      5.20 o 
   7   7   7       16.57       16.54      5.35 o 
  -7   8   7        0.15       -5.36      5.36 o 
  -6   8   7       32.67       41.01      5.58 o 
  -5   8   7        2.91       -1.25      4.25 o 
  -4   8   7       51.47       56.96      3.39 o 
  -3   8   7        0.29       -0.35      2.59 o 
  -2   8   7        1.65        2.99      2.52 o 
  -1   8   7        3.96        2.81      4.83 o 
   0   8   7       56.08       53.75      4.87 o 
   1   8   7      169.70      169.03      6.09 o 
   2   8   7       36.05       26.55      3.95 o 
   3   8   7       55.17       48.19      3.69 o 
   4   8   7        4.15        2.25      4.62 o 
   5   8   7       16.66       23.99      5.20 o 
   6   8   7       27.93       28.24      6.25 o 
  -6   9   7        4.13        7.63      4.42 o 
  -5   9   7       11.64       12.40      5.02 o 
  -4   9   7        6.84        8.09      5.60 o 
  -3   9   7        0.32        1.68      3.92 o 
  -2   9   7       37.60       31.42      5.08 o 
  -1   9   7       44.98       43.66      5.23 o 
   0   9   7       41.17       43.49      5.16 o 
   1   9   7      225.20      214.57      7.06 o 
   2   9   7      105.59      112.26      5.73 o 
   3   9   7       36.03       36.00      3.32 o 
   4   9   7      167.78      156.64      6.70 o 
   5   9   7        5.11       10.87      3.46 o 
   6   9   7       16.41       20.84      4.21 o 
  -6  10   7        0.96       -5.08      5.08 o 
  -5  10   7      115.98      130.87      6.64 o 
  -4  10   7       20.10       23.32      4.91 o 
  -3  10   7       43.21       65.77      5.83 o 
  -2  10   7       44.42       49.69      3.56 o 
  -1  10   7      159.80      155.62      4.62 o 
   0  10   7      175.57      169.22      4.82 o 
   1  10   7       14.48        8.94      4.91 o 
   2  10   7      172.00      175.84      4.86 o 
   3  10   7        5.59        6.57      2.57 o 
   4  10   7       58.30       54.37      6.10 o 
   5  10   7        2.05        3.93      3.00 o 
   6  10   7        8.94        7.16      5.54 o 
  -5  11   7        0.03        1.48      4.61 o 
  -4  11   7        0.12       12.47      5.14 o 
  -3  11   7        2.08        8.90      4.93 o 
  -2  11   7        0.43       -2.06      3.14 o 
  -1  11   7        7.55        6.44      3.32 o 
   0  11   7        7.00        8.19      3.28 o 
   1  11   7       35.84       32.37      3.56 o 
   2  11   7        6.43        7.84      3.31 o 
   3  11   7        5.60        8.82      5.22 o 
   4  11   7       28.18       23.46      4.86 o 
   5  11   7        9.23        9.31      4.39 o 
  -4  12   7       11.38       20.45      5.42 o 
  -3  12   7        4.11       11.79      5.11 o 
  -2  12   7       20.19       24.84      5.51 o 
  -1  12   7       11.51       10.90      3.31 o 
   0  12   7        4.52        1.76      3.15 o 
   1  12   7       19.64       15.39      3.61 o 
   2  12   7        1.55        0.95      3.25 o 
   3  12   7        1.16       -1.74      4.77 o 
   4  12   7        0.09       -5.37      5.37 o 
  -2  13   7        0.04        7.67      4.14 o 
  -1  13   7        0.07        0.70      2.92 o 
   0  13   7       33.60       37.06      4.35 o 
   1  13   7       28.46       30.71      3.76 o 
   2  13   7       44.45       62.12      4.22 o 
  -9   0   8        0.08       13.01      5.59 o 
  -8   0   8       18.88       14.68      4.51 o 
  -7   0   8       82.73       85.98      5.83 o 
  -6   0   8        0.00       -2.44      3.70 o 
  -5   0   8      433.00      415.87      8.44 o 
  -4   0   8       43.71       39.58      2.45 o 
  -3   0   8     3714.52     3851.04     13.12 o 
  -2   0   8     2479.35     2696.08     11.91 o 
  -1   0   8     1897.47     2018.24      8.89 o 
   0   0   8     2432.38     2276.72     20.69 o 
   1   0   8      166.20      204.41      4.27 o 
   2   0   8     1058.63      912.88      9.61 o 
   3   0   8      629.60      637.65      6.72 o 
   4   0   8      534.20      559.88      6.40 o 
   5   0   8        0.29       -1.29      3.91 o 
   6   0   8        0.02        0.58      4.42 o 
   7   0   8       75.14       91.55      6.15 o 
   8   0   8        6.26        3.71      5.22 o 
  -9   1   8       12.20       21.91      4.13 o 
  -8   1   8       49.68       57.24      4.14 o 
  -7   1   8        0.69        4.34      3.23 o 
  -6   1   8       36.10       34.32      7.02 o 
  -5   1   8       19.36       19.21      2.90 o 
  -4   1   8        0.70        1.38      1.56 o 
  -3   1   8      770.73      775.99      4.56 o 
  -2   1   8       14.84       30.01      1.03 o 
  -1   1   8      155.05      188.30      1.91 o 
   0   1   8     2702.73     2946.18      8.73 o 
   1   1   8      222.40      228.08      2.17 o 
   2   1   8      146.21      167.77      2.37 o 
   3   1   8        8.66       20.97      1.39 o 
   4   1   8       75.19       58.23      1.98 o 
   5   1   8      177.72      164.15      4.35 o 
   6   1   8       74.24       68.58      5.48 o 
   7   1   8        5.64        5.07      3.59 o 
   8   1   8        1.33        2.79      4.83 o 
  -8   2   8        4.16        3.08      5.83 o 
  -7   2   8        0.22        3.29      3.46 o 
  -6   2   8       12.19        8.07      2.86 o 
  -5   2   8      385.41      381.29     15.15 o 
  -4   2   8        7.29       11.13      1.44 o 
  -3   2   8       11.78        8.28      1.21 o 
  -2   2   8       49.43       51.26      1.51 o 
  -1   2   8       28.58       34.09      2.71 o 
   0   2   8       51.28       67.95      1.93 o 
   1   2   8       61.98       59.58      3.88 o 
   2   2   8      400.76      421.50      3.31 o 
   3   2   8       20.53       22.29      1.35 o 
   4   2   8      241.35      244.04      3.97 o 
   5   2   8       37.97       40.43      5.78 o 
   6   2   8        1.14        1.67      3.03 o 
   7   2   8       23.55       15.02      3.49 o 
   8   2   8        2.39        4.48      3.61 o 
  -8   3   8        0.23        8.76      4.88 o 
  -7   3   8        2.07        2.63      5.33 o 
  -6   3   8      268.77      285.78      5.50 o 
  -5   3   8      175.56      176.14      4.40 o 
  -4   3   8       69.26       67.71      3.25 o 
  -3   3   8      110.82       90.18      2.33 o 
  -2   3   8      100.83       81.25      2.34 o 
  -1   3   8      425.49      457.11      4.71 o 
   0   3   8      431.80      415.37      4.14 o 
   1   3   8        0.51        0.26      1.32 o 
   2   3   8      212.33      275.73      2.89 o 
   3   3   8        9.59       22.47      1.62 o 
   4   3   8       49.75       37.14      2.23 o 
   5   3   8       97.86      103.80      3.98 o 
   6   3   8       83.95       77.80      3.94 o 
   7   3   8        0.01        2.11      3.22 o 
   8   3   8        0.93        0.48      3.50 o 
  -8   4   8        8.77       19.14      5.24 o 
  -7   4   8        4.99       11.10      4.75 o 
  -6   4   8      110.84      111.41      6.72 o 
  -5   4   8      258.29      249.56      9.17 o 
  -4   4   8      209.57      207.68      3.39 o 
  -3   4   8     1151.40     1159.67      8.29 o 
  -2   4   8        6.54        7.75      2.13 o 
  -1   4   8        1.83       -1.11      3.38 o 
   0   4   8       89.99       68.05      4.13 o 
   1   4   8        0.10       -2.42      3.18 o 
   2   4   8      492.78      460.27      7.52 o 
   3   4   8      365.66      304.89     62.48 o 
   4   4   8      963.68      944.79      6.26 o 
   5   4   8       63.96       74.17      6.28 o 
   6   4   8       23.41       18.15      4.90 o 
   7   4   8        0.37       -1.90      5.05 o 
   8   4   8       17.79       13.81      5.25 o 
  -8   5   8       11.86       15.27      6.06 o 
  -7   5   8        9.20        7.36      5.48 o 
  -6   5   8       13.48       22.52      5.33 o 
  -5   5   8      266.76      241.91      7.52 o 
  -4   5   8      398.00      362.15      5.46 o 
  -3   5   8       86.62       88.25      3.39 o 
  -2   5   8        3.72        6.39      2.96 o 
  -1   5   8      545.76      570.55     13.42 o 
   0   5   8        0.16        0.70      3.42 o 
   1   5   8       44.32       49.29      4.03 o 
   2   5   8       51.30       51.59      4.20 o 
   3   5   8       53.59       50.05      4.16 o 
   4   5   8       30.78       33.46      3.15 o 
   5   5   8        0.01        4.11      5.08 o 
   6   5   8      108.56      109.26      6.78 o 
   7   5   8        3.95       -0.62      4.80 o 
   8   5   8        0.12       10.82      5.02 o 
  -8   6   8        0.60        6.97      4.79 o 
  -7   6   8        0.87        9.52      6.04 o 
  -6   6   8       26.48       24.49      5.26 o 
  -5   6   8        1.15       -0.35      2.56 o 
  -4   6   8      258.22      266.74      6.21 o 
  -3   6   8      180.67      161.70      4.27 o 
  -2   6   8        0.26        0.07      2.57 o 
  -1   6   8       15.33       18.71      2.54 o 
   0   6   8        3.44        1.40      3.76 o 
   1   6   8       17.84       26.29      3.98 o 
   2   6   8       28.24       24.88      3.82 o 
   3   6   8       29.25       30.39      3.78 o 
   4   6   8       27.51       28.27      4.57 o 
   5   6   8       10.44       18.40      4.77 o 
   6   6   8       44.65       26.59      4.91 o 
   7   6   8       48.40       53.03      6.26 o 
  -7   7   8        0.22        1.31      6.01 o 
  -6   7   8       34.34       35.91      5.30 o 
  -5   7   8       10.30        9.63      3.09 o 
  -4   7   8      113.01      110.43      6.16 o 
  -3   7   8       11.05       13.08      2.71 o 
  -2   7   8       86.69       77.76      3.67 o 
  -1   7   8      978.68      962.36      7.91 o 
   0   7   8        2.40        4.26      4.19 o 
   1   7   8       49.26       50.69      4.86 o 
   2   7   8       16.96       20.30      3.99 o 
   3   7   8       50.93       54.23      4.20 o 
   4   7   8       16.63       12.64      4.18 o 
   5   7   8       20.98       23.35      5.44 o 
   6   7   8        9.13        3.24      5.33 o 
   7   7   8       33.83       36.32      5.16 o 
  -7   8   8        1.67       -2.61      5.44 o 
  -6   8   8       13.16       31.06      5.80 o 
  -5   8   8        0.27       -0.52      3.00 o 
  -4   8   8      110.09      118.14      4.15 o 
  -3   8   8       23.43       23.71      3.30 o 
  -2   8   8      884.08      833.97      7.92 o 
  -1   8   8      631.83      589.05     10.32 o 
   0   8   8       99.37       95.29      5.60 o 
   1   8   8      197.25      200.38      6.75 o 
   2   8   8       35.58       34.21      4.24 o 
   3   8   8      259.80      273.98      6.92 o 
   4   8   8      111.32      115.27      6.18 o 
   5   8   8       62.64       85.76      6.48 o 
   6   8   8       19.79       11.54      5.38 o 
   7   8   8       15.24        3.54      4.86 o 
  -6   9   8        4.85        9.64      5.61 o 
  -5   9   8        0.03       -2.17      3.09 o 
  -4   9   8       31.50       25.41      3.39 o 
  -3   9   8        9.05        6.78      3.90 o 
  -2   9   8        6.43        0.66      4.48 o 
  -1   9   8        5.73       11.78      4.57 o 
   0   9   8        1.03        3.02      4.54 o 
   1   9   8       22.11       21.07      5.17 o 
   2   9   8       40.33       27.17      4.42 o 
   3   9   8        2.45        2.79      3.78 o 
   4   9   8       32.61       48.34      5.46 o 
   5   9   8       13.80       12.76      4.51 o 
   6   9   8        1.16       -2.33      7.50 o 
  -5  10   8       32.85       23.11      5.12 o 
  -4  10   8        0.05       -4.70      4.70 o 
  -3  10   8       46.00       49.46      5.44 o 
  -2  10   8       10.21        5.72      4.95 o 
  -1  10   8        1.51        1.51      4.46 o 
   0  10   8       78.73       75.28      5.78 o 
   1  10   8       51.59       51.57      5.45 o 
   2  10   8       99.45       96.85      6.03 o 
   3  10   8       19.47       23.76      3.93 o 
   4  10   8        7.07        9.52      5.81 o 
   5  10   8        2.99       13.67      4.51 o 
  -5  11   8        2.34       -3.60      3.60 o 
  -4  11   8       23.65       20.75      4.48 o 
  -3  11   8       25.76       20.86      4.77 o 
  -2  11   8       31.22       34.50      3.55 o 
  -1  11   8        3.65        6.51      5.98 o 
   0  11   8        2.78        6.65      3.18 o 
   1  11   8        0.97        3.73      3.36 o 
   2  11   8        0.46        2.67      3.39 o 
   3  11   8        3.31       11.23      5.65 o 
   4  11   8        3.75        8.91      4.82 o 
  -3  12   8        1.35       -4.31      4.72 o 
  -2  12   8       18.62        8.48      4.52 o 
  -1  12   8       22.90       19.28      3.39 o 
   0  12   8        0.10       -0.56      3.78 o 
   1  12   8       17.54       14.67      3.31 o 
   2  12   8       16.12       13.83      3.38 o 
   3  12   8       99.57      118.24      6.86 o 
  -1  13   8        0.10       -4.37      4.37 o 
   0  13   8        0.46       -3.16      3.35 o 
   1  13   8        0.05        0.58      4.97 o 
  -8   1   9        1.34        0.50      3.13 o 
  -7   1   9       68.08       70.87      4.70 o 
  -6   1   9       11.97        9.06      2.98 o 
  -5   1   9      202.81      196.91      7.32 o 
  -4   1   9      652.41      657.32      5.32 o 
  -3   1   9      324.41      337.06      5.66 o 
  -2   1   9     1208.61     1075.48      7.19 o 
  -1   1   9       12.75       13.73      1.83 o 
   0   1   9     1155.54     1175.74      6.02 o 
   1   1   9      417.12      487.73      7.16 o 
   2   1   9      225.85      206.84      4.16 o 
   3   1   9      157.60      161.86      2.72 o 
   4   1   9      107.28       84.66      2.82 o 
   5   1   9        7.00       -1.07      2.79 o 
   6   1   9        0.86        1.00      3.13 o 
   7   1   9        7.83        8.53      3.23 o 
   8   1   9        7.10       -0.58      3.80 o 
  -8   2   9       21.66       18.93      3.68 o 
  -7   2   9       13.94       12.30      3.68 o 
  -6   2   9       20.35       13.71      2.98 o 
  -5   2   9       68.88       64.92      3.46 o 
  -4   2   9      275.00      272.63      3.91 o 
  -3   2   9       99.53       87.18      4.63 o 
  -2   2   9      834.52      861.97     14.03 o 
  -1   2   9      212.34      191.68      2.48 o 
   0   2   9       23.51       24.56      1.77 o 
   1   2   9      514.80      571.79      8.71 o 
   2   2   9      442.51      392.65      5.96 o 
   3   2   9     1948.62     1989.77      8.58 o 
   4   2   9       30.50       32.51      2.40 o 
   5   2   9        4.75        1.32      2.75 o 
   6   2   9      188.77      208.90      5.25 o 
   7   2   9       15.63       16.50      3.45 o 
   8   2   9       10.04       19.71      5.63 o 
  -8   3   9        2.88        0.53      5.60 o 
  -7   3   9        1.64        3.08      5.12 o 
  -6   3   9       47.42       46.23      7.62 o 
  -5   3   9      162.78      162.47      4.32 o 
  -4   3   9      223.52      215.22      3.57 o 
  -3   3   9      214.58      206.94      4.18 o 
  -2   3   9       60.33       54.90      4.06 o 
  -1   3   9        1.72        1.79      1.82 o 
   0   3   9      110.19      130.77      2.89 o 
   1   3   9       11.85       14.19      3.76 o 
   2   3   9        8.44        9.93      1.92 o 
   3   3   9       10.00        7.79      2.29 o 
   4   3   9       64.19       58.58      2.62 o 
   5   3   9       96.21       96.20      7.47 o 
   6   3   9       37.41       30.53      3.58 o 
   7   3   9        0.10        1.23      3.14 o 
   8   3   9        0.67        0.73      3.09 o 
  -8   4   9        9.28       14.00      5.09 o 
  -7   4   9        8.74       10.21      5.20 o 
  -6   4   9       42.72       44.78      5.60 o 
  -5   4   9       68.97       63.02      3.29 o 
  -4   4   9        9.57        8.01      2.13 o 
  -3   4   9        7.39       14.83      2.80 o 
  -2   4   9      106.49      109.07      5.54 o 
  -1   4   9      122.99      107.95      3.10 o 
   0   4   9       50.51       45.35      2.28 o 
   1   4   9       84.43       86.50      4.86 o 
   2   4   9       80.05       92.65      4.81 o 
   3   4   9       36.44       29.98      3.86 o 
   4   4   9        7.01        9.56      3.06 o 
   5   4   9       18.93       18.81      4.92 o 
   6   4   9        0.23       -1.43      4.94 o 
   7   4   9       23.41       15.08      5.19 o 
   8   4   9        0.01        5.85      5.97 o 
  -8   5   9        2.04       11.64      6.12 o 
  -7   5   9      155.97      161.94      8.44 o 
  -6   5   9       14.90       16.91      5.06 o 
  -5   5   9       77.71       88.94      6.14 o 
  -4   5   9       55.95       62.68      3.92 o 
  -3   5   9      171.95      159.63      7.24 o 
  -2   5   9      717.95      689.57      7.30 o 
  -1   5   9       44.78       59.86      4.85 o 
   0   5   9      115.99      109.18      5.12 o 
   1   5   9       13.00       24.61      4.11 o 
   2   5   9       74.21       60.76      4.48 o 
   3   5   9        9.89        6.44      3.86 o 
   4   5   9       22.29       27.00      3.02 o 
   5   5   9        5.94       15.21      4.90 o 
   6   5   9        0.09       -2.99      4.86 o 
   7   5   9       11.03        0.21      5.53 o 
   8   5   9        3.15       10.51      6.50 o 
  -7   6   9       13.42        7.93      6.11 o 
  -6   6   9        8.27       10.26      5.33 o 
  -5   6   9       22.92       17.68      2.94 o 
  -4   6   9        7.37        7.11      2.70 o 
  -3   6   9       63.98       56.55      3.30 o 
  -2   6   9       65.82       62.92      5.30 o 
  -1   6   9      253.80      233.22      4.62 o 
   0   6   9      204.96      180.52      6.25 o 
   1   6   9       78.98       77.10      4.88 o 
   2   6   9        7.82        6.50      3.75 o 
   3   6   9      154.52      157.22      5.82 o 
   4   6   9      195.59      201.08      4.80 o 
   5   6   9      124.35      122.74      6.97 o 
   6   6   9       39.23       38.90      5.95 o 
   7   6   9        0.90        4.14      4.76 o 
  -7   7   9       19.53       17.97      6.20 o 
  -6   7   9       44.42       42.43      5.69 o 
  -5   7   9       34.67       29.77      3.19 o 
  -4   7   9       10.91       10.17      3.02 o 
  -3   7   9       28.33       32.51      2.94 o 
  -2   7   9        5.14        4.68      2.65 o 
  -1   7   9      693.87      706.14      8.20 o 
   0   7   9       83.13       68.92      5.44 o 
   1   7   9      365.30      346.13      8.03 o 
   2   7   9       27.74       26.94      4.46 o 
   3   7   9        1.95       -1.23      3.96 o 
   4   7   9        1.14       -2.64      4.63 o 
   5   7   9        3.10        6.59      4.83 o 
   6   7   9        5.53        2.07      4.51 o 
   7   7   9        6.22        6.24      5.55 o 
  -6   8   9        0.30       -5.57      5.57 o 
  -5   8   9        6.61       11.50      3.04 o 
  -4   8   9       14.76       25.74      3.38 o 
  -3   8   9        2.23        5.23      2.78 o 
  -2   8   9       24.40       19.86      4.67 o 
  -1   8   9       36.84       36.87      4.84 o 
   0   8   9        2.04        3.51      4.22 o 
   1   8   9        3.10        6.63      4.08 o 
   2   8   9        0.40        0.76      3.94 o 
   3   8   9        5.80        9.16      4.12 o 
   4   8   9        3.03        4.28      4.41 o 
   5   8   9        3.76        2.52      4.59 o 
   6   8   9       13.60       10.03      4.58 o 
  -6   9   9        1.02        5.84      5.22 o 
  -5   9   9       71.22       72.07      3.94 o 
  -4   9   9       55.60       59.43      3.46 o 
  -3   9   9       89.77       98.64      5.90 o 
  -2   9   9      275.96      267.54      8.24 o 
  -1   9   9        4.92       12.40      4.76 o 
   0   9   9       64.21       71.42      5.78 o 
   1   9   9      134.23      140.00      6.41 o 
   2   9   9      119.67      100.44      5.73 o 
   3   9   9       41.59       46.48      4.79 o 
   4   9   9       37.91       31.34      5.62 o 
   5   9   9       35.96       33.90      5.71 o 
   6   9   9        0.69       -3.29      5.22 o 
  -5  10   9       10.64       14.38      3.95 o 
  -4  10   9       10.08       16.29      4.40 o 
  -3  10   9       95.04       95.57      5.87 o 
  -2  10   9        2.02       -1.48      4.79 o 
  -1  10   9        5.21        5.53      5.07 o 
   0  10   9        9.93       11.80      4.91 o 
   1  10   9       13.52       12.29      4.31 o 
   2  10   9       57.16       54.66      5.45 o 
   3  10   9       18.73       22.35      4.76 o 
   4  10   9       52.45       56.74      5.96 o 
   5  10   9       16.26       22.99      3.91 o 
  -4  11   9        4.35        5.32      4.92 o 
  -3  11   9        5.03        5.69      5.00 o 
  -2  11   9        0.00        0.09      4.81 o 
  -1  11   9       10.37        8.34      3.24 o 
   0  11   9        9.78       14.85      5.30 o 
   1  11   9        1.12        1.63      3.98 o 
   2  11   9        3.79        2.65      4.10 o 
   3  11   9        1.94        8.54      3.79 o 
   4  11   9        1.35        0.91      5.37 o 
  -3  12   9        5.47        0.24      4.20 o 
  -2  12   9        2.42        0.82      5.01 o 
  -1  12   9        0.20        3.56      3.44 o 
   0  12   9       28.34       32.77      3.84 o 
   1  12   9       17.80       22.28      3.67 o 
   2  12   9        0.02        0.21      3.43 o 
   3  12   9        9.35       17.28      4.89 o 
  -8   0  10        0.94        9.69      5.44 o 
  -7   0  10        6.41        4.39      4.35 o 
  -6   0  10      289.64      313.81      8.66 o 
  -5   0  10       49.63       41.04      4.56 o 
  -4   0  10      656.26      634.21      9.98 o 
  -3   0  10       58.49       47.45      3.96 o 
  -2   0  10      693.24      695.97      9.11 o 
  -1   0  10      136.91      124.18      4.23 o 
   0   0  10      150.66      182.13      6.19 o 
   1   0  10      356.81      342.14      7.47 o 
   2   0  10       83.88      111.40      5.27 o 
   3   0  10       73.09       78.86      3.47 o 
   4   0  10       21.04       22.09      2.98 o 
   5   0  10      206.47      196.36      6.78 o 
   6   0  10      119.21       98.46      5.92 o 
   7   0  10        6.13       14.12      4.63 o 
   8   0  10        3.32        1.13      5.55 o 
  -8   1  10        0.02        2.44      3.17 o 
  -7   1  10        8.53        4.40      3.10 o 
  -6   1  10       65.81       68.86      3.96 o 
  -5   1  10       20.03       12.23      3.02 o 
  -4   1  10       84.62       85.02      2.80 o 
  -3   1  10      288.48      294.44      4.64 o 
  -2   1  10       62.70       48.74      2.89 o 
  -1   1  10       46.82       42.16      2.22 o 
   0   1  10      468.75      507.91      6.62 o 
   1   1  10     1160.68     1174.58      7.77 o 
   2   1  10      219.10      230.55      4.63 o 
   3   1  10      669.63      622.68      7.98 o 
   4   1  10       39.52       37.58      2.58 o 
   5   1  10        1.16       -0.63      2.23 o 
   6   1  10        0.28       -0.46      3.00 o 
   7   1  10        2.37        3.49      3.45 o 
   8   1  10        6.64        1.75      3.21 o 
  -8   2  10        0.32        4.92      3.66 o 
  -7   2  10        6.65        2.07      3.88 o 
  -6   2  10        2.10        3.80      4.97 o 
  -5   2  10       26.13       32.84      5.05 o 
  -4   2  10      110.32      104.69      3.02 o 
  -3   2  10       21.80       17.48      2.23 o 
  -2   2  10       67.44       73.04      3.22 o 
  -1   2  10        8.20        9.48      2.16 o 
   0   2  10       60.43       61.02      3.22 o 
   1   2  10       64.06       65.61      4.71 o 
   2   2  10      202.08      186.80      3.83 o 
   3   2  10        2.23        3.89      2.72 o 
   4   2  10       10.63        6.38      2.32 o 
   5   2  10       71.78       60.21      8.05 o 
   6   2  10        0.88        2.89      3.14 o 
   7   2  10        3.09       -0.04      3.09 o 
   8   2  10        0.29        1.12      3.33 o 
  -8   3  10       20.39       17.86      5.74 o 
  -7   3  10        6.57        4.07      5.38 o 
  -6   3  10        5.59       10.03      3.51 o 
  -5   3  10        0.05       -0.02      2.66 o 
  -4   3  10       23.35       29.16      2.46 o 
  -3   3  10      577.16      525.58      7.55 o 
  -2   3  10      291.05      262.70      6.68 o 
  -1   3  10      892.72      903.57     15.79 o 
   0   3  10        0.05        0.10      3.90 o 
   1   3  10       33.85       30.58      4.27 o 
   2   3  10        0.08        0.82      2.10 o 
   3   3  10      107.01       94.59      3.27 o 
   4   3  10      487.36      509.08      7.12 o 
   5   3  10       99.63       94.94      3.94 o 
   6   3  10       60.27       61.34      4.60 o 
   7   3  10        1.26        1.35      4.92 o 
   8   3  10        0.40       11.09      6.16 o 
  -8   4  10        0.00       -4.56      4.56 o 
  -7   4  10       11.40       17.36      5.56 o 
  -6   4  10       12.13       17.59      4.92 o 
  -5   4  10       10.75        8.44      2.73 o 
  -4   4  10      972.43      938.34      6.77 o 
  -3   4  10       28.48       29.02      3.13 o 
  -2   4  10       23.25       22.35      2.91 o 
  -1   4  10      239.87      228.03      4.15 o 
   0   4  10        9.89        5.38      4.25 o 
   1   4  10       29.58       37.21      4.27 o 
   2   4  10      106.41      117.68      5.40 o 
   3   4  10       74.79       78.23      5.07 o 
   4   4  10      139.34      122.69      4.25 o 
   5   4  10      112.37      131.54      6.90 o 
   6   4  10       53.80       47.31      5.59 o 
   7   4  10        0.64       -2.20      5.22 o 
  -7   5  10       14.93       23.71      6.39 o 
  -6   5  10        9.16        9.66      4.97 o 
  -5   5  10        0.02        3.95      4.85 o 
  -4   5  10        0.53        1.55      2.76 o 
  -3   5  10      535.88      514.09      6.59 o 
  -2   5  10     1302.09     1230.43      9.30 o 
  -1   5  10       23.69       28.65      4.64 o 
   0   5  10        5.76        5.70      4.11 o 
   1   5  10        4.61        1.41      4.02 o 
   2   5  10      239.59      260.55      7.11 o 
   3   5  10      114.03      111.71      5.58 o 
   4   5  10       76.14       62.02      3.95 o 
   5   5  10       24.71       30.24      5.45 o 
   6   5  10       30.77       24.53      5.40 o 
   7   5  10        1.89        5.02      5.27 o 
  -7   6  10        5.66        3.21      6.01 o 
  -6   6  10        6.61        4.95      5.51 o 
  -5   6  10       25.59       35.33      3.72 o 
  -4   6  10        6.50       11.99      4.27 o 
  -3   6  10       57.79       55.95      4.69 o 
  -2   6  10       81.77       67.56      3.49 o 
  -1   6  10        2.28        0.81      2.84 o 
   0   6  10        4.00        4.17      4.44 o 
   1   6  10        9.65       13.04      4.53 o 
   2   6  10       29.37       34.81      4.92 o 
   3   6  10       27.94       29.04      4.46 o 
   4   6  10        0.01        0.63      3.09 o 
   5   6  10        1.91        1.37      4.97 o 
   6   6  10        2.72       -3.05      5.12 o 
   7   6  10        7.47       15.06      6.02 o 
  -7   7  10        1.33       -3.03      5.97 o 
  -6   7  10       70.59       76.27      6.73 o 
  -5   7  10        2.17       -0.84      2.96 o 
  -4   7  10        9.30       12.34      3.19 o 
  -3   7  10       17.35       14.50      4.12 o 
  -2   7  10       19.78       18.25      2.91 o 
  -1   7  10      143.63      147.83      4.20 o 
   0   7  10       14.18       18.97      4.86 o 
   1   7  10      374.30      369.27      8.41 o 
   2   7  10       13.22       16.55      4.12 o 
   3   7  10       24.65       25.68      4.25 o 
   4   7  10       60.52       75.33      6.20 o 
   5   7  10       14.07       19.18      4.80 o 
   6   7  10       19.07       19.27      5.18 o 
  -6   8  10        8.79        7.11      5.89 o 
  -5   8  10       37.36       37.01      3.60 o 
  -4   8  10        7.95        0.77      2.86 o 
  -3   8  10       35.62       43.48      3.45 o 
  -2   8  10       21.21       15.81      4.62 o 
  -1   8  10       24.78       24.28      4.43 o 
   0   8  10        1.99        0.20      4.15 o 
   1   8  10       42.01       44.00      5.03 o 
   2   8  10       63.87       65.61      5.31 o 
   3   8  10        0.30       -1.68      3.64 o 
   4   8  10        0.34        3.82      4.42 o 
   5   8  10       41.17       35.07      5.32 o 
   6   8  10        2.11        0.36      5.12 o 
  -5   9  10        3.52        3.39      3.12 o 
  -4   9  10       11.17       10.93      3.28 o 
  -3   9  10        4.95        6.71      4.79 o 
  -2   9  10      121.63      111.43      6.15 o 
  -1   9  10       33.04       17.88      4.94 o 
   0   9  10       33.00       30.81      4.98 o 
   1   9  10       18.56       13.81      4.55 o 
   2   9  10        3.15        5.79      4.44 o 
   3   9  10        7.07        5.87      4.52 o 
   4   9  10        7.24        8.47      5.43 o 
   5   9  10       19.37       25.03      6.06 o 
  -5  10  10        3.84       15.35      4.62 o 
  -4  10  10        1.54        4.83      4.94 o 
  -3  10  10       10.66       17.94      5.31 o 
  -2  10  10       86.45       85.41      5.98 o 
  -1  10  10        0.05       -0.69      4.05 o 
   0  10  10       12.94       11.16      4.36 o 
   1  10  10        9.68        5.34      4.88 o 
   2  10  10        3.36        2.64      4.75 o 
   3  10  10        0.55        0.45      4.30 o 
   4  10  10       20.19       19.90      5.40 o 
   5  10  10        7.83        7.00      4.81 o 
  -4  11  10       22.03       27.87      4.65 o 
  -3  11  10       31.92       33.68      5.60 o 
  -2  11  10        4.05       13.20      5.00 o 
  -1  11  10       12.07       17.43      5.07 o 
   0  11  10       41.95       50.37      5.04 o 
   1  11  10       12.05        7.64      4.91 o 
   2  11  10       19.10       22.57      5.18 o 
   3  11  10       35.44       43.87      3.98 o 
  -2  12  10        3.13        7.12      5.18 o 
  -1  12  10        0.55        8.52      3.54 o 
   0  12  10        3.06        2.48      3.62 o 
   1  12  10       11.73        9.60      3.33 o 
   2  12  10        0.87        4.30      4.86 o 
  -8   1  11       19.80       27.98      4.04 o 
  -7   1  11        1.20       -1.75      3.27 o 
  -6   1  11       14.53       19.96      3.42 o 
  -5   1  11       17.36       19.89      4.34 o 
  -4   1  11       13.60       17.05      2.41 o 
  -3   1  11        4.57        5.18      2.40 o 
  -2   1  11       61.64       48.98      3.06 o 
  -1   1  11        2.27        1.70      2.83 o 
   0   1  11      188.46      178.91      7.05 o 
   1   1  11       16.28       16.26      3.21 o 
   2   1  11      151.90      158.40      8.12 o 
   3   1  11      282.53      330.02      3.86 o 
   4   1  11       72.52       58.69      2.82 o 
   5   1  11       16.30       20.56      2.67 o 
   6   1  11        3.29        4.94      3.71 o 
   7   1  11        0.01        2.49      3.13 o 
   8   1  11       18.91       17.45      6.77 o 
  -8   2  11       19.90       29.40      3.74 o 
  -7   2  11       21.45       20.23      3.58 o 
  -6   2  11        8.61       11.28      3.17 o 
  -5   2  11      230.66      217.70      5.16 o 
  -4   2  11       23.70       22.33      2.38 o 
  -3   2  11     1267.02     1262.99     21.39 o 
  -2   2  11       56.01       48.24      3.21 o 
  -1   2  11       72.25       69.96      2.60 o 
   0   2  11      499.93      490.89      4.93 o 
   1   2  11      379.31      355.96      5.67 o 
   2   2  11      307.06      290.66      4.61 o 
   3   2  11       59.81       52.25      4.13 o 
   4   2  11       27.81       28.98      2.54 o 
   5   2  11       54.20       51.20      3.63 o 
   6   2  11        2.30        2.63      3.17 o 
   7   2  11        5.28        2.59      3.27 o 
  -7   3  11       16.82       10.69      5.74 o 
  -6   3  11       13.26       15.51      3.57 o 
  -5   3  11       26.35       24.55      3.19 o 
  -4   3  11       33.04       29.80      2.45 o 
  -3   3  11       50.54       47.22      3.51 o 
  -2   3  11      165.21      182.92      6.37 o 
  -1   3  11        0.02        1.85      2.31 o 
   0   3  11      196.27      202.69      6.66 o 
   1   3  11       78.65       82.68      5.19 o 
   2   3  11      119.23      110.77      5.47 o 
   3   3  11      522.35      525.79      9.50 o 
   4   3  11      219.73      222.46      8.91 o 
   5   3  11       25.02       25.08      5.13 o 
   6   3  11       18.62       14.58      4.80 o 
   7   3  11        0.22       -1.97      5.57 o 
  -7   4  11       13.28        9.60      4.79 o 
  -6   4  11        0.69       -5.12      5.12 o 
  -5   4  11       83.33       86.10      4.37 o 
  -4   4  11       42.16       40.45      2.54 o 
  -3   4  11       25.13       21.96      3.32 o 
  -2   4  11       21.91       25.31      3.13 o 
  -1   4  11        6.00        9.45      4.67 o 
   0   4  11       23.47       23.57      4.60 o 
   1   4  11       29.13       20.34      4.49 o 
   2   4  11       40.77       40.23      4.61 o 
   3   4  11       28.66       31.99      4.66 o 
   4   4  11       16.71       14.89      3.20 o 
   5   4  11        1.48        3.42      5.04 o 
   6   4  11        9.21        2.54      5.15 o 
   7   4  11        0.21        1.81      4.70 o 
  -7   5  11        2.77       10.50      5.84 o 
  -6   5  11       52.15       49.92      6.37 o 
  -5   5  11        0.83       11.55      5.21 o 
  -4   5  11        3.76        1.43      2.93 o 
  -3   5  11       29.55       26.28      3.17 o 
  -2   5  11      122.64      124.64      4.18 o 
  -1   5  11       79.23       78.89      5.67 o 
   0   5  11      233.43      233.50      7.40 o 
   1   5  11       70.86       83.42      5.52 o 
   2   5  11       64.09       67.14      5.56 o 
   3   5  11       60.58       72.95      5.08 o 
   4   5  11       63.55       54.62      6.54 o 
   5   5  11      123.91      138.51      7.04 o 
   6   5  11       24.82       24.77      5.81 o 
   7   5  11        5.08       14.57      5.56 o 
  -7   6  11       20.73       32.49      6.82 o 
  -6   6  11       45.70       55.07      6.78 o 
  -5   6  11      207.79      177.07      7.50 o 
  -4   6  11      164.88      175.02      4.68 o 
  -3   6  11        1.21       -0.17      2.65 o 
  -2   6  11       26.16       28.27      3.17 o 
  -1   6  11      138.69      136.11      4.05 o 
   0   6  11      382.96      384.57      8.85 o 
   1   6  11      196.88      181.77      6.71 o 
   2   6  11       68.50       70.39      5.51 o 
   3   6  11       31.20       35.83      4.68 o 
   4   6  11        2.12        2.68      3.14 o 
   5   6  11       15.50        6.22      5.45 o 
   6   6  11        0.83       -1.81      4.91 o 
  -6   7  11        4.62        4.34      4.73 o 
  -5   7  11        2.63        4.70      3.08 o 
  -4   7  11        0.23        7.25      3.21 o 
  -3   7  11       78.10       70.46      3.61 o 
  -2   7  11       11.48       12.32      2.96 o 
  -1   7  11        5.23        6.17      2.52 o 
   0   7  11       30.05       32.84      4.82 o 
   1   7  11       44.13       46.31      5.16 o 
   2   7  11       35.95       38.16      4.98 o 
   3   7  11       81.97       73.73      5.30 o 
   4   7  11       15.03       24.10      4.89 o 
   5   7  11        1.27        0.19      4.60 o 
   6   7  11        0.51        0.75      4.87 o 
  -6   8  11        5.17       11.05      5.97 o 
  -5   8  11        0.68        1.35      2.90 o 
  -4   8  11        3.62        0.35      2.73 o 
  -3   8  11       11.06       13.66      3.76 o 
  -2   8  11       45.57       44.74      5.62 o 
  -1   8  11       52.60       62.79      5.60 o 
   0   8  11        1.68        0.31      4.49 o 
   1   8  11       92.05       82.48      5.82 o 
   2   8  11       18.98       10.86      4.76 o 
   3   8  11       12.68       10.68      4.06 o 
   4   8  11       30.24       40.67      5.73 o 
   5   8  11        2.49       -0.23      5.11 o 
   6   8  11        1.41        2.35      5.37 o 
  -5   9  11       10.66       15.51      4.64 o 
  -4   9  11        4.37       -3.08      4.69 o 
  -3   9  11       32.30       22.15      4.76 o 
  -2   9  11       46.74       43.99      5.46 o 
  -1   9  11        0.12       -2.13      4.26 o 
   0   9  11       35.30       31.98      5.22 o 
   1   9  11        0.69        5.36      4.62 o 
   2   9  11        7.95        0.85      4.78 o 
   3   9  11        8.88        2.25      4.60 o 
   4   9  11        0.29        8.85      5.27 o 
   5   9  11       16.62       17.10      6.01 o 
  -4  10  11       20.63       18.39      4.53 o 
  -3  10  11        0.37       -4.08      4.08 o 
  -2  10  11      154.45      146.10      7.43 o 
  -1  10  11       25.95       24.15      5.51 o 
   0  10  11        7.55       10.68      4.92 o 
   1  10  11        4.71        6.76      4.72 o 
   2  10  11        0.75        6.91      4.10 o 
   3  10  11       26.66       23.93      4.81 o 
   4  10  11        0.01        5.12      5.63 o 
  -3  11  11        4.87        3.33      4.45 o 
  -2  11  11       17.13        4.36      5.17 o 
  -1  11  11        9.23       11.54      5.09 o 
   0  11  11        0.08        1.39      4.96 o 
   1  11  11        0.56        7.10      5.03 o 
   2  11  11        5.06       11.97      5.08 o 
   3  11  11        7.29        9.33      3.35 o 
  -7   0  12        0.02       -4.80      4.80 o 
  -6   0  12       20.45       25.43      4.69 o 
  -5   0  12        4.96        4.51      4.38 o 
  -4   0  12      740.38      707.35     11.39 o 
  -3   0  12       83.94       68.01      5.03 o 
  -2   0  12      381.59      397.98      8.26 o 
  -1   0  12        0.16        1.33      4.20 o 
   0   0  12      137.60      113.85      6.08 o 
   1   0  12      448.13      484.72      9.44 o 
   2   0  12      444.18      400.48      8.95 o 
   3   0  12     1649.14     1668.95     11.15 o 
   4   0  12       36.49       37.23      3.50 o 
   5   0  12        0.89       -3.38      4.54 o 
   6   0  12       30.62       35.58      4.68 o 
   7   0  12        2.80        0.71      5.17 o 
  -7   1  12        0.02       -3.43      3.43 o 
  -6   1  12        0.06        0.27      3.19 o 
  -5   1  12      128.13      128.31      5.83 o 
  -4   1  12       77.61       68.90      2.95 o 
  -3   1  12      107.03      107.71      5.26 o 
  -2   1  12       39.32       34.59      3.32 o 
  -1   1  12        1.03        0.69      3.08 o 
   0   1  12       14.91       11.47      3.32 o 
   1   1  12       37.12       38.16      3.83 o 
   2   1  12       47.95       55.74      4.09 o 
   3   1  12       23.99       20.63      2.54 o 
   4   1  12       36.33       22.71      2.57 o 
   5   1  12       30.89       23.05      2.76 o 
   6   1  12        1.09        1.10      3.05 o 
   7   1  12       10.25        9.59      4.32 o 
  -7   2  12        6.32        0.65      4.52 o 
  -6   2  12        6.28        8.89      3.34 o 
  -5   2  12        0.10        0.62      2.82 o 
  -4   2  12        2.16        3.37      2.33 o 
  -3   2  12        0.19        0.92      2.29 o 
  -2   2  12       78.51       88.40      3.81 o 
  -1   2  12       70.09       70.88      3.70 o 
   0   2  12      300.02      317.27      6.82 o 
   1   2  12       23.22       26.51      3.68 o 
   2   2  12       87.96       92.01      4.41 o 
   3   2  12      281.29      271.76      8.70 o 
   4   2  12        0.80       -0.09      2.47 o 
   5   2  12       23.90       21.69      3.15 o 
   6   2  12        6.66        9.39      3.50 o 
   7   2  12        4.02       -0.96      3.07 o 
  -7   3  12       37.59       37.72      5.94 o 
  -6   3  12        0.33        2.71      3.88 o 
  -5   3  12       51.21       60.72      6.03 o 
  -4   3  12        3.14        1.20      2.04 o 
  -3   3  12        7.57        3.35      3.11 o 
  -2   3  12      235.49      214.62      4.78 o 
  -1   3  12        0.21       -1.16      4.68 o 
   0   3  12       88.27       89.07      5.87 o 
   1   3  12       63.89       68.25      5.60 o 
   2   3  12        0.37       -0.83      4.71 o 
   3   3  12        2.46        1.05      5.03 o 
   4   3  12       26.85       38.54      4.32 o 
   5   3  12       38.66       30.62      5.06 o 
   6   3  12       18.88       21.25      4.96 o 
   7   3  12        0.28       -2.10      5.62 o 
  -7   4  12        4.72        3.67      5.79 o 
  -6   4  12        0.06       -3.56      5.44 o 
  -5   4  12        0.57        6.87      3.04 o 
  -4   4  12        8.89       14.32      2.38 o 
  -3   4  12       32.14       35.51      3.22 o 
  -2   4  12      346.23      358.31      8.49 o 
  -1   4  12      436.65      470.37      9.50 o 
   0   4  12      320.19      300.32      8.21 o 
   1   4  12       26.68       25.45      5.03 o 
   2   4  12      113.66      112.01      6.22 o 
   3   4  12      163.99      153.48      6.55 o 
   4   4  12       12.08       16.77      3.33 o 
   5   4  12       47.19       33.24      5.13 o 
   6   4  12       84.53       90.08      6.57 o 
   7   4  12       19.77       35.18      6.00 o 
  -7   5  12        2.77        4.61      5.23 o 
  -6   5  12        6.85        4.68      5.58 o 
  -5   5  12        0.58        5.89      4.40 o 
  -4   5  12       18.81       19.83      2.91 o 
  -3   5  12       22.21       18.28      3.04 o 
  -2   5  12       91.63       79.27      3.89 o 
  -1   5  12       35.90       41.57      5.22 o 
   0   5  12        0.62       -0.33      4.65 o 
   1   5  12       49.43       48.87      5.59 o 
   2   5  12       10.32       10.29      4.59 o 
   3   5  12       11.13        6.83      4.40 o 
   4   5  12       18.89       19.08      3.42 o 
   5   5  12       12.26       10.14      4.81 o 
   6   5  12        1.69        2.40      4.90 o 
  -6   6  12       15.92       15.69      5.04 o 
  -5   6  12        6.26       11.20      5.39 o 
  -4   6  12        7.73       12.78      4.99 o 
  -3   6  12        0.06       -0.21      3.01 o 
  -2   6  12       10.35       15.35      2.86 o 
  -1   6  12       41.55       38.91      6.08 o 
   0   6  12       64.09       66.12      5.76 o 
   1   6  12       13.27        9.42      4.53 o 
   2   6  12        7.47        3.92      4.86 o 
   3   6  12        2.54        4.67      4.11 o 
   4   6  12        0.14        2.42      3.10 o 
   5   6  12        2.35       -3.43      5.57 o 
   6   6  12        1.30        3.05      5.78 o 
  -6   7  12        1.84        1.88      5.80 o 
  -5   7  12       92.75       98.41      4.38 o 
  -4   7  12        0.03        3.73      2.70 o 
  -3   7  12       20.09       21.65      3.24 o 
  -2   7  12       18.80       20.74      3.15 o 
  -1   7  12       64.03       53.54      3.46 o 
   0   7  12       19.27       17.72      4.98 o 
   1   7  12        0.52       -0.16      4.21 o 
   2   7  12       27.46       26.05      5.25 o 
   3   7  12        7.97        3.91      4.86 o 
   4   7  12       26.32       40.43      6.24 o 
   5   7  12       10.80        0.34      5.81 o 
   6   7  12        0.11        5.99      4.77 o 
  -5   8  12       35.29       51.61     11.89 o 
  -4   8  12       26.20       29.67      5.74 o 
  -3   8  12       68.72       83.86      4.07 o 
  -2   8  12       46.27       53.43      5.09 o 
  -1   8  12      166.42      173.50      7.11 o 
   0   8  12       72.34       62.34      5.35 o 
   1   8  12       74.62       65.43      6.11 o 
   2   8  12       55.10       53.69      5.34 o 
   3   8  12       29.37       38.94      4.88 o 
   4   8  12       12.79       26.77      5.74 o 
   5   8  12       31.01       29.62      6.36 o 
  -4   9  12       19.44       28.14      4.59 o 
  -3   9  12        0.01        6.88      4.92 o 
  -2   9  12       43.29       45.75      5.44 o 
  -1   9  12        8.42       16.57      5.26 o 
   0   9  12        1.23        3.70      4.48 o 
   1   9  12        0.02        0.61      5.10 o 
   2   9  12        0.17       -2.84      4.73 o 
   3   9  12        0.01       -1.51      4.83 o 
   4   9  12        7.69       14.88      5.68 o 
  -3  10  12       15.35        8.41      5.13 o 
  -2  10  12        8.14        9.54      4.81 o 
  -1  10  12        0.96        2.65      4.20 o 
   0  10  12       17.86       28.89      5.60 o 
   1  10  12        0.45        3.99      4.14 o 
   2  10  12        0.16        0.65      4.01 o 
   3  10  12       12.66       13.82      4.59 o 
  -2  11  12       27.06       18.48      4.83 o 
  -1  11  12        0.67       -0.92      4.30 o 
   0  11  12        0.02        7.67      5.30 o 
   1  11  12        0.26        3.10      4.86 o 
   2  11  12        8.06        8.48      5.00 o 
  -7   1  13        0.49        3.36      5.05 o 
  -6   1  13      100.55       91.69      4.71 o 
  -5   1  13       30.43       27.02      3.49 o 
  -4   1  13       33.15       40.58      5.66 o 
  -3   1  13      100.66       81.28      3.89 o 
  -2   1  13      144.74      131.16      4.31 o 
  -1   1  13      179.48      191.95      5.05 o 
   0   1  13       80.22       81.24      7.83 o 
   1   1  13      207.88      197.92      5.18 o 
   2   1  13      122.72      127.68      4.69 o 
   3   1  13      128.03      105.91      2.99 o 
   4   1  13        0.18        3.50      2.65 o 
   5   1  13        1.20       -0.68      2.56 o 
   6   1  13        2.74        0.59      3.07 o 
   7   1  13        0.00        0.10      3.11 o 
  -7   2  13       14.78       12.38      6.57 o 
  -6   2  13       15.56        8.00      5.52 o 
  -5   2  13        6.29        7.48      3.11 o 
  -4   2  13        2.98        4.50      2.37 o 
  -3   2  13      226.20      229.10      4.74 o 
  -2   2  13       87.93       72.15      4.11 o 
  -1   2  13        9.52        9.07      3.21 o 
   0   2  13        0.08       -1.57      3.29 o 
   1   2  13        0.04       -0.51      3.50 o 
   2   2  13      410.66      454.10      6.99 o 
   3   2  13      197.83      187.26      7.33 o 
   4   2  13       74.76       79.50      4.32 o 
   5   2  13       53.21       51.36      5.54 o 
   6   2  13        8.70        9.06      4.85 o 
   7   2  13        3.22       -1.70      4.77 o 
  -7   3  13        0.08       -5.89      5.89 o 
  -6   3  13        8.10        7.99      8.32 o 
  -5   3  13        8.52       12.29      6.23 o 
  -4   3  13        4.98        3.02      2.20 o 
  -3   3  13       33.99       22.66      3.30 o 
  -2   3  13       22.28       19.74      4.33 o 
  -1   3  13       55.43       44.40      5.27 o 
   0   3  13      117.59      120.52      6.41 o 
   1   3  13      132.19      136.05      6.57 o 
   2   3  13       13.17       12.22      4.98 o 
   3   3  13        4.49       -1.28      4.91 o 
   4   3  13        0.10       -0.36      3.15 o 
   5   3  13        1.66        2.81      5.39 o 
   6   3  13        1.48       -0.94      5.37 o 
   7   3  13        0.07        3.07      5.90 o 
  -6   4  13        0.04       -3.78      5.78 o 
  -5   4  13       16.10       23.41      3.41 o 
  -4   4  13       50.87       57.56      2.97 o 
  -3   4  13        1.98        0.59      2.88 o 
  -2   4  13       32.87       32.59      5.03 o 
  -1   4  13      171.42      189.78      7.27 o 
   0   4  13       17.51       22.52      5.22 o 
   1   4  13        5.16        3.54      4.98 o 
   2   4  13       28.32       18.94      4.74 o 
   3   4  13        4.25       -1.09      4.40 o 
   4   4  13       10.53       16.76      3.43 o 
   5   4  13        0.83       -0.87      5.40 o 
   6   4  13        0.05        0.00      4.98 o 
  -6   5  13       58.26       73.55      7.31 o 
  -5   5  13       11.37       12.54      5.23 o 
  -4   5  13      118.52      138.63      4.75 o 
  -3   5  13       32.45       34.19      5.53 o 
  -2   5  13        6.99        5.02      3.05 o 
  -1   5  13       16.55       24.90      4.64 o 
   0   5  13        0.17       -1.37      4.56 o 
   1   5  13       86.38       94.57      6.40 o 
   2   5  13       10.55        9.05      4.50 o 
   3   5  13        6.34        4.94      4.18 o 
   4   5  13        0.01        0.70      3.50 o 
   5   5  13        0.41       -5.23      5.67 o 
   6   5  13        0.40       -3.80      5.50 o 
  -6   6  13        0.57       -6.01      6.01 o 
  -5   6  13        0.00        4.62      5.01 o 
  -4   6  13        4.32        0.36      2.95 o 
  -3   6  13        7.02        3.35      3.07 o 
  -2   6  13       86.71       85.92      7.25 o 
  -1   6  13       32.10       30.95      5.28 o 
   0   6  13        1.42       -1.00      4.93 o 
   1   6  13       19.43       14.43      4.62 o 
   2   6  13       92.31      111.07      6.76 o 
   3   6  13       47.04       51.25      5.78 o 
   4   6  13       59.89       61.55      4.16 o 
   5   6  13       92.15       79.71      6.34 o 
   6   6  13        3.87       17.57      6.37 o 
  -5   7  13       68.73       90.18      6.74 o 
  -4   7  13       16.34       16.00      4.64 o 
  -3   7  13       27.70       24.19      3.20 o 
  -2   7  13       47.60       44.98      4.13 o 
  -1   7  13        4.17        3.12      3.00 o 
   0   7  13        5.22        4.79      5.34 o 
   1   7  13       76.48       57.34      5.72 o 
   2   7  13      202.27      215.10      8.20 o 
   3   7  13       17.70       17.33      4.99 o 
   4   7  13        6.46       12.32      4.87 o 
   5   7  13        0.12       -4.83      4.83 o 
  -5   8  13        0.99        0.50      3.22 o 
  -4   8  13        2.80       14.05      3.15 o 
  -3   8  13        3.05        7.05      3.34 o 
  -2   8  13        0.70        4.09      4.97 o 
  -1   8  13        1.71        4.91      5.29 o 
   0   8  13        3.09        0.50      4.95 o 
   1   8  13       11.50        9.44      5.21 o 
   2   8  13       20.91       28.63      4.92 o 
   3   8  13        0.28        1.32      5.00 o 
   4   8  13       13.51       21.99      6.15 o 
  -4   9  13       30.38       41.52      5.13 o 
  -3   9  13       21.47       29.28      4.59 o 
  -2   9  13       33.79       47.36      5.82 o 
  -1   9  13       60.15       69.75      6.53 o 
   0   9  13       77.07       79.65      6.30 o 
   1   9  13       53.15       51.20      5.97 o 
   2   9  13        0.00       -2.56      4.81 o 
   3   9  13        0.41       12.86      5.22 o 
   4   9  13        0.20        4.62      5.08 o 
  -2  10  13       20.48       27.64      4.86 o 
  -1  10  13       13.03       10.75      4.54 o 
   0  10  13       29.46       35.33      5.74 o 
   1  10  13        8.27        5.87      4.55 o 
   2  10  13       17.94        9.12      3.95 o 
  -6   0  14        0.05       -3.26      4.99 o 
  -5   0  14        3.50        6.85      4.46 o 
  -4   0  14       28.49       27.75      5.30 o 
  -3   0  14      687.79      670.37     11.21 o 
  -2   0  14       31.50       29.63      4.97 o 
  -1   0  14       74.40       78.78      5.70 o 
   0   0  14      106.00       98.60      6.50 o 
   1   0  14       29.50       15.65      5.38 o 
   2   0  14       35.47       27.43      5.59 o 
   3   0  14       37.05       43.67      3.67 o 
   4   0  14       38.70       41.47      7.66 o 
   5   0  14        0.04        1.13      4.59 o 
   6   0  14        5.53       11.69      5.30 o 
  -6   1  14        0.32       -0.42      3.10 o 
  -5   1  14        0.07        5.15      3.18 o 
  -4   1  14       29.99       27.14      3.57 o 
  -3   1  14      105.04       97.06      5.31 o 
  -2   1  14        1.58        2.02      3.19 o 
  -1   1  14       19.71       15.71      3.68 o 
   0   1  14       35.32       41.53      3.81 o 
   1   1  14        1.31        3.24      3.51 o 
   2   1  14        0.17       -4.06      4.06 o 
   3   1  14      148.58      142.57      3.79 o 
   4   1  14      125.80      112.69      5.40 o 
   5   1  14       37.39       45.20      4.03 o 
   6   1  14        9.68        8.78      3.24 o 
  -6   2  14        1.01        2.50      4.64 o 
  -5   2  14       22.80       24.80      3.53 o 
  -4   2  14       22.23       22.25      2.74 o 
  -3   2  14        6.87        3.82      2.57 o 
  -2   2  14       36.75       34.16      3.56 o 
  -1   2  14        0.14       -1.73      3.46 o 
   0   2  14       53.22       54.33      4.01 o 
   1   2  14       76.60       74.05      5.27 o 
   2   2  14        4.95        9.75      3.69 o 
   3   2  14        0.90       -3.20      5.55 o 
   4   2  14        5.21        7.04      3.48 o 
   5   2  14        1.38        2.54      5.27 o 
   6   2  14        1.13       -4.24      5.37 o 
  -6   3  14        0.61        0.12      6.15 o 
  -5   3  14       36.55       45.02      9.78 o 
  -4   3  14        0.19       -1.13      2.36 o 
  -3   3  14        7.59        8.62      3.23 o 
  -2   3  14       28.21       38.97      4.99 o 
  -1   3  14        2.83        3.22      4.52 o 
   0   3  14      349.92      376.43      9.41 o 
   1   3  14      213.59      205.21      7.47 o 
   2   3  14      241.16      257.22      8.36 o 
   3   3  14        0.30        2.55      4.84 o 
   4   3  14        6.80        5.55      3.49 o 
   5   3  14       16.20       20.13      4.94 o 
   6   3  14        7.43        8.65      5.65 o 
  -6   4  14        9.85       21.02      6.21 o 
  -5   4  14        4.87        3.87      7.80 o 
  -4   4  14        1.37        3.40      2.50 o 
  -3   4  14       10.63       11.01      3.02 o 
  -2   4  14       10.60       13.54      4.76 o 
  -1   4  14        7.65        6.07      4.93 o 
   0   4  14       44.15       47.02      5.60 o 
   1   4  14        0.13        4.25      4.62 o 
   2   4  14       16.95       11.98      4.94 o 
   3   4  14        6.63        4.03      4.68 o 
   4   4  14       49.02       54.73      4.24 o 
   5   4  14       12.51        5.02      4.54 o 
   6   4  14        0.11       -1.29      6.08 o 
  -6   5  14       15.74       24.59      6.15 o 
  -5   5  14        1.12        2.04      5.28 o 
  -4   5  14        5.94        8.32      3.23 o 
  -3   5  14        0.03        1.83      3.36 o 
  -2   5  14       24.26       15.88      3.40 o 
  -1   5  14        7.11        7.47      4.47 o 
   0   5  14      126.45      120.49      6.76 o 
   1   5  14       92.96       91.93      6.45 o 
   2   5  14       32.17       27.75      5.61 o 
   3   5  14       17.55       11.40      5.03 o 
   4   5  14        0.96        3.68      3.72 o 
   5   5  14        0.09       -3.81      5.28 o 
  -5   6  14       36.37       45.48      5.89 o 
  -4   6  14        1.02        3.18      5.88 o 
  -3   6  14        5.20       12.74      3.22 o 
  -2   6  14        0.87        1.88      4.57 o 
  -1   6  14        0.41        7.86      5.24 o 
   0   6  14       67.98       62.61      6.21 o 
   1   6  14       47.07       51.52      5.49 o 
   2   6  14        0.12       -4.17      4.65 o 
   3   6  14        0.30       -0.24      4.56 o 
   4   6  14        8.50       13.52      3.69 o 
   5   6  14       21.43       22.88      6.00 o 
  -5   7  14       22.89       37.84      6.38 o 
  -4   7  14        0.01       -4.40      5.67 o 
  -3   7  14       34.94       31.63      3.56 o 
  -2   7  14       70.86       72.43      4.20 o 
  -1   7  14       79.29       76.81      4.07 o 
   0   7  14       75.91       93.44      6.70 o 
   1   7  14        6.64        9.20      4.67 o 
   2   7  14       21.32       14.16      4.93 o 
   3   7  14       23.61       23.20      4.85 o 
   4   7  14       12.11       17.46      5.13 o 
  -4   8  14       40.94       48.27      4.15 o 
  -3   8  14        8.83        1.30      3.29 o 
  -2   8  14        7.64        3.19      5.21 o 
  -1   8  14       16.06        8.48      5.43 o 
   0   8  14       13.54       13.26      5.34 o 
   1   8  14        9.01       10.77      5.36 o 
   2   8  14        0.29        5.16      4.98 o 
   3   8  14        6.72        1.90      4.60 o 
   4   8  14        6.90       16.07      6.15 o 
  -3   9  14        1.45        6.34      5.05 o 
  -2   9  14       10.03        8.14      5.09 o 
  -1   9  14       22.15       15.46      5.31 o 
   0   9  14        0.91       -5.35      5.35 o 
   1   9  14       37.18       40.48      6.02 o 
   2   9  14       14.94       19.39      5.76 o 
   3   9  14        0.62       10.79      4.43 o 
  -1  10  14        5.80        5.07      5.35 o 
   0  10  14        1.35       -2.00      4.83 o 
   1  10  14        0.05       -3.15      4.59 o 
  -6   1  15        2.10        0.20      3.10 o 
  -5   1  15        8.27       12.03      3.73 o 
  -4   1  15       19.05       16.16      3.35 o 
  -3   1  15       20.89       25.46      3.88 o 
  -2   1  15        0.30        2.27      3.53 o 
  -1   1  15        0.14        4.25      3.65 o 
   0   1  15        0.10        1.70      3.37 o 
   1   1  15       13.06       19.30      3.66 o 
   2   1  15        7.97        7.00      3.69 o 
   3   1  15        4.23        3.80      2.93 o 
   4   1  15       17.69       19.84      3.55 o 
   5   1  15       21.79       20.17      3.63 o 
   6   1  15        0.01       -5.52      5.52 o 
  -6   2  15        9.63        5.76      5.67 o 
  -5   2  15       15.53       20.91      4.27 o 
  -4   2  15      110.95      110.22      4.58 o 
  -3   2  15        0.09       -1.54      2.77 o 
  -2   2  15       53.18       61.48      3.95 o 
  -1   2  15       12.53        7.65      3.55 o 
   0   2  15       99.24       86.98      4.61 o 
   1   2  15        9.52       15.89      5.72 o 
   2   2  15       34.31       24.60      5.89 o 
   3   2  15      132.24      127.05      7.13 o 
   4   2  15        0.06        1.27      3.22 o 
   5   2  15        0.41       -0.42      4.95 o 
   6   2  15        1.80       -3.54      5.47 o 
  -6   3  15        0.81        2.43      6.56 o 
  -5   3  15        0.01        2.16      3.10 o 
  -4   3  15        1.76        1.19      2.77 o 
  -3   3  15       28.27       27.29      3.21 o 
  -2   3  15       10.49       15.52      4.93 o 
  -1   3  15        0.22        2.60      5.10 o 
   0   3  15        3.44        1.82      4.81 o 
   1   3  15       14.74       15.74      5.51 o 
   2   3  15      120.30      121.66      7.05 o 
   3   3  15      107.48      115.03      7.36 o 
   4   3  15        6.10        8.55      3.42 o 
   5   3  15        0.93       -3.78      5.33 o 
  -5   4  15        0.30        2.04      5.59 o 
  -4   4  15       13.63       12.86      2.61 o 
  -3   4  15        2.13        1.28      3.07 o 
  -2   4  15       12.49       16.04      4.91 o 
  -1   4  15       14.03       18.22      5.28 o 
   0   4  15        7.12        7.05      4.52 o 
   1   4  15        0.86        2.32      5.52 o 
   2   4  15        3.15        4.21      5.37 o 
   3   4  15        2.40        1.52      4.90 o 
   4   4  15        0.08        4.08      3.45 o 
   5   4  15        0.24       -1.64      5.67 o 
  -5   5  15       23.08       24.73      5.50 o 
  -4   5  15        4.34        5.91      3.14 o 
  -3   5  15        1.32       -1.48      3.03 o 
  -2   5  15        1.55       -2.34      3.13 o 
  -1   5  15       57.77       53.77      5.94 o 
   0   5  15       14.92       15.00      5.42 o 
   1   5  15      100.51      114.84      7.06 o 
   2   5  15       11.88       15.50      5.68 o 
   3   5  15        3.04       -4.81      5.60 o 
   4   5  15       37.65       56.50      8.22 o 
   5   5  15       50.04       43.37      5.66 o 
  -4   6  15       59.98       66.38      4.39 o 
  -3   6  15       16.76       21.72      3.28 o 
  -2   6  15       11.74       14.04      5.89 o 
  -1   6  15       62.35       87.65      6.95 o 
   0   6  15       20.55       19.76      5.72 o 
   1   6  15       15.70       24.73      5.87 o 
   2   6  15       59.80       54.81      6.29 o 
   3   6  15        3.66       -0.29      5.00 o 
   4   6  15        2.13       -1.13      4.14 o 
  -4   7  15        0.29        3.96      3.70 o 
  -3   7  15        3.71        8.93      3.45 o 
  -2   7  15        4.28       13.10      3.39 o 
  -1   7  15        0.05        6.95      6.72 o 
   0   7  15        2.05        8.92      5.76 o 
   1   7  15        0.78        1.90      4.68 o 
   2   7  15        0.12       -2.32      5.00 o 
   3   7  15        1.86        1.32      5.00 o 
   4   7  15        6.16       12.32      4.89 o 
  -3   8  15        6.60       -0.29      4.60 o 
  -2   8  15       15.57       19.74      5.64 o 
  -1   8  15        1.41        1.33      5.37 o 
   0   8  15        0.29        5.60      5.59 o 
   1   8  15       16.11       24.21      6.17 o 
   2   8  15       10.35       21.39      5.73 o 
   3   8  15        0.07       -3.33      4.26 o 
  -1   9  15       10.78        3.94      5.46 o 
   0   9  15        4.22        3.29      5.64 o 
   1   9  15        2.77       17.33      6.09 o 
  -5   0  16        3.05        9.06      5.09 o 
  -4   0  16        4.78        0.05      4.45 o 
  -3   0  16      197.10      233.17      8.50 o 
  -2   0  16        0.46       -3.10      5.31 o 
  -1   0  16      173.73      159.85      7.36 o 
   0   0  16       25.71       32.68      5.91 o 
   1   0  16       25.59       22.18      5.48 o 
   2   0  16       58.64       73.03      6.88 o 
   3   0  16        2.91        5.09      3.72 o 
   4   0  16        0.45       -3.29      3.29 o 
   5   0  16       12.13       12.94      4.63 o 
  -5   1  16        0.03        8.15      3.33 o 
  -4   1  16       59.05       49.67      4.08 o 
  -3   1  16        0.00        4.42      3.76 o 
  -2   1  16       49.62       53.29      4.41 o 
  -1   1  16       40.54       48.70      6.91 o 
   0   1  16       29.69       25.10      3.91 o 
   1   1  16        1.84        0.20      3.81 o 
   2   1  16       31.87       26.04      4.09 o 
   3   1  16       50.10       56.72      3.54 o 
   4   1  16        0.35       -2.31      3.27 o 
   5   1  16        7.91        5.90      4.18 o 
  -5   2  16       18.59       20.64      6.21 o 
  -4   2  16        0.01       -1.00      3.07 o 
  -3   2  16       11.17        7.35      2.87 o 
  -2   2  16        2.20       -1.30      3.36 o 
  -1   2  16        3.41        0.94      3.49 o 
   0   2  16        0.33        2.96      5.98 o 
   1   2  16        0.11       -0.47      4.09 o 
   2   2  16       38.40       46.16      5.86 o 
   3   2  16       26.98       20.34      6.11 o 
   4   2  16        1.00       -0.13      3.59 o 
   5   2  16        5.64        6.28      5.00 o 
  -5   3  16        0.00        3.72      6.23 o 
  -4   3  16       38.66       42.59      3.08 o 
  -3   3  16        4.19        1.10      3.68 o 
  -2   3  16        3.45       -1.10      5.36 o 
  -1   3  16        0.12       -4.98      5.52 o 
   0   3  16        8.06        5.89      5.19 o 
   1   3  16        6.89       11.05      5.77 o 
   2   3  16        6.94        8.79      5.23 o 
   3   3  16        3.76        3.74      6.04 o 
   4   3  16       22.76       19.56      6.60 o 
   5   3  16        0.19       -3.00      5.51 o 
  -5   4  16       26.43       27.83      4.56 o 
  -4   4  16        4.89        2.85      2.41 o 
  -3   4  16        1.68       -1.81      3.27 o 
  -2   4  16        0.38        0.31      4.17 o 
  -1   4  16       17.48       19.08      5.20 o 
   0   4  16       33.90       41.83      6.40 o 
   1   4  16       72.62       66.45      6.75 o 
   2   4  16      141.31      157.12      8.17 o 
   3   4  16       21.51       24.02      6.05 o 
   4   4  16       17.15       29.00      4.00 o 
  -4   5  16       12.40        3.03      6.64 o 
  -3   5  16        0.13       -2.49      3.22 o 
  -2   5  16        9.26        6.78      3.42 o 
  -1   5  16        3.48        1.90      5.34 o 
   0   5  16        0.12       -2.26      4.60 o 
   1   5  16        0.48        4.64      5.48 o 
   2   5  16        0.20       -1.49      5.00 o 
   3   5  16        0.04       -0.69      5.92 o 
   4   5  16        3.35       14.48      4.62 o 
  -4   6  16        6.66        3.14      3.46 o 
  -3   6  16        0.01        2.91      6.22 o 
  -2   6  16        4.06        0.96      3.43 o 
  -1   6  16       30.46       26.05      6.04 o 
   0   6  16        4.02        2.23      4.51 o 
   1   6  16        4.12        5.04      5.27 o 
   2   6  16        0.00        6.13      4.67 o 
   3   6  16        0.63       -4.53      5.99 o 
  -3   7  16        9.07       17.52      5.05 o 
  -2   7  16        1.27       11.94      4.09 o 
  -1   7  16       22.91       35.96      5.80 o 
   0   7  16       11.24        5.54      5.44 o 
   1   7  16        0.01       -5.78      5.78 o 
   2   7  16        3.86        5.16      5.51 o 
  -1   8  16       49.89       75.31      7.27 o 
   0   8  16       38.97       56.21      6.23 o 
   1   8  16       55.09       60.28      6.68 o 
  -4   1  17       14.97        8.66      3.55 o 
  -3   1  17       47.95       45.90      4.13 o 
  -2   1  17       17.07       26.34      5.28 o 
  -1   1  17       11.48        7.66      3.55 o 
   0   1  17       38.12       43.28      4.53 o 
   1   1  17       16.88       16.05      4.03 o 
   2   1  17        0.12       -3.82      3.82 o 
   3   1  17        0.01        1.47      2.95 o 
   4   1  17       16.87        6.56      3.48 o 
  -4   2  17       19.27       16.96      3.27 o 
  -3   2  17        4.41        2.20      3.04 o 
  -2   2  17       43.81       41.44      5.72 o 
  -1   2  17       16.79       15.75      3.80 o 
   0   2  17        7.20        8.77      3.80 o 
   1   2  17        3.22        4.48      4.63 o 
   2   2  17       21.05        9.37      6.07 o 
   3   2  17       21.76       32.26      6.43 o 
   4   2  17       12.25       12.28      4.29 o 
  -4   3  17       11.43       14.78      3.83 o 
  -3   3  17       15.05        9.90      3.54 o 
  -2   3  17        1.30       -2.24      4.56 o 
  -1   3  17        0.28       -4.61      4.99 o 
   0   3  17        0.31        4.27      5.96 o 
   1   3  17        0.49        5.91      6.21 o 
   2   3  17        9.72       12.55      5.45 o 
   3   3  17        3.96       -1.53      5.31 o 
   4   3  17       12.77       14.58      4.04 o 
  -4   4  17        9.19       11.48      2.91 o 
  -3   4  17        3.29       -1.26      3.60 o 
  -2   4  17        0.30       -6.04      6.04 o 
  -1   4  17        1.21        1.87      5.72 o 
   0   4  17        0.92       -2.83      5.79 o 
   1   4  17       11.52       13.71      5.78 o 
   2   4  17        3.21       10.84      6.35 o 
   3   4  17        7.39        4.85      6.51 o 
  -3   5  17       11.52       15.54      3.53 o 
  -2   5  17        4.24        3.79      3.17 o 
  -1   5  17        9.98        8.27      4.46 o 
   0   5  17       13.85       13.83      5.99 o 
   1   5  17       10.89       12.95      6.37 o 
   2   5  17       59.53       53.68      6.82 o 
   3   5  17        0.01        6.10      6.49 o 
  -2   6  17       13.73        9.73      4.53 o 
  -1   6  17       13.85       12.35      5.03 o 
   0   6  17        1.31       -1.49      5.44 o 
   1   6  17       27.00       28.60      6.22 o 
   2   6  17        6.44       -5.81      6.48 o 
  -1   7  17        5.40        1.98      5.78 o 
   0   7  17        4.75       -1.95      4.90 o 
  -3   0  18        7.57        2.87      5.54 o 
  -2   0  18       10.25       15.85      6.12 o 
  -1   0  18       11.34        7.03      5.03 o 
   0   0  18       61.42       54.38      6.46 o 
   1   0  18        0.01        5.76      5.98 o 
   2   0  18        0.54        0.11      5.04 o 
   3   0  18        4.46        1.28      6.41 o 
  -3   1  18       16.37       17.35      6.05 o 
  -2   1  18       15.34       14.14      3.82 o 
  -1   1  18       30.69       35.30      4.69 o 
   0   1  18       24.70       20.16      4.33 o 
   1   1  18       11.12       14.85      3.94 o 
   2   1  18       11.29        5.48      3.71 o 
   3   1  18        4.98        6.74      6.38 o 
  -3   2  18       11.82       14.09      3.78 o 
  -2   2  18        3.55        4.20      5.13 o 
  -1   2  18        2.30        1.37      4.75 o 
   0   2  18        3.03        0.89      3.74 o 
   1   2  18        0.87       -4.93      5.45 o 
   2   2  18        5.98        0.17      6.10 o 
   3   2  18       14.04       17.48      3.97 o 
  -3   3  18        1.99       -0.04      4.01 o 
  -2   3  18        4.09       -3.90      5.91 o 
  -1   3  18        0.55        1.09      5.01 o 
   0   3  18        8.19       16.70      6.71 o 
   1   3  18       35.42       47.30      6.93 o 
   2   3  18       11.06       13.95      6.49 o 
   3   3  18        3.68       -2.74      6.37 o 
  -2   4  18        0.69       -5.23      5.23 o 
  -1   4  18        6.13       -4.90      6.22 o 
   0   4  18        0.02       -4.84      5.08 o 
   1   4  18       18.07       17.67      5.65 o 
   2   4  18       11.34       32.82      7.30 o 
  -1   5  18        0.22       -7.03      7.03 o 
   0   5  18        4.20        2.75      5.55 o 
   1   5  18        2.33        0.22      5.68 o 
  -2   1  19        0.06       -3.52      3.85 o 
  -1   1  19        0.97        1.06      4.41 o 
   0   1  19        8.22       11.53      4.76 o 
   1   1  19        3.55       -2.00      4.11 o 
   2   1  19        0.43       -1.19      4.12 o 
  -1   2  19       44.91       39.81      4.55 o 
   0   2  19        4.02       -3.29      4.02 o 
   1   2  19        3.04       -2.58      6.43 o 
  -1   3  19        9.02       19.47      6.68 o 
   0   3  19       18.71       29.55      7.47 o 
   1   3  19        9.14        8.12      6.45 o 
                                                 
